# Supplementary material for: Mass-Spectrometry-Based Lipidome and Proteome Profiling of Hottentotta saulcyi (Scorpiones: Buthidae) Venom
Source: Toxins (Basel). 2022 May 26;14(6):370. doi: 10.3390/toxins14060370 (PMC9228814; doi:10.3390/toxins14060370)
Supplement: Supplementary file 1 [file toxins-14-00370-s001.zip]

Archive with 2 entries (2 files):
- Supplemental Info_all de novo_ScorpionVenomics_BS.xlsx
- toxins-1734694  - Supplementary - Final.pdf
