# Supplementary material for: Mass-Spectrometry-Based Lipidome and Proteome Profiling of Hottentotta saulcyi (Scorpiones: Buthidae) Venom
Source: Toxins (Basel). 2022 May 26;14(6):370. doi: 10.3390/toxins14060370 (PMC9228814; doi:10.3390/toxins14060370)
Supplement: Supplementary file 1 [file toxins-14-00370-s001.zip › Supplemental Info_all de novo_ScorpionVenomics_BS.xlsx]

## Sheet: Blatt 1 - Supplemental Info_all
Supplemental Info_all de novo_ScorpionVenomics
Peptide	Scan	Tag length	Denovo score	ALC (%)	Length	m/z	z	RT	Predict RT	Mass	ppm	local confidence (%)	tag (>=0%)	mode
LEKWGK(-.98)	F1:10591	6	98	98	6	380.228	2	34.29	-	758.444	-2.3	99 100 100 100 98 98	LEKWGK(-.98)	HCD
LEKWGQ(-.98)	F1:10591	6	98	98	6	380.211	2	34.19	-	758.408	-1.2	99 100 100 100 98 97	LEKWGQ(-.98)	HCD
LEKWGQ(-.98)	F2:18734	6	98	98	6	380.211	2	55.66	-	758.408	-1	98 99 100 99 97 97	LEKWGQ(-.98)	HCD
LLPSLTKL	F3:32121	8	97	97	8	442.794	2	95.75	-	883.574	-0.7	99 99 97 96 97 95 98 99	LLPSLTKL	HCD
LEQEERWR	F1:8481	8	96	96	8	382.528	3	28.84	-	1144.56	-1.3	91 97 94 99 100 97 99 95	LEQEERWR	HCD
LLPSLTKL	F1:19008	8	96	96	8	442.794	2	55.5	-	883.574	-1.8	98 98 96 94 96 95 98 98	LLPSLTKL	HCD
ELEQERWRDE(-.98)	F3:11877	10	96	96	10	694.831	2	43.11	-	1387.65	-1	99 98 99 94 99 87 96 97 99 98	ELEQERWRDE(-.98)	HCD
DDAEKKGMQLVYPR	F3:21320	14	96	96	14	550.615	3	67.56	-	1648.82	-1.4	96 97 98 99 99 98 92 95 92 99 99 99 98 91	DDAEKKGMQLVYPR	HCD
ETAEQKGMQLVYPR	F1:13197	14	95	95	14	825.418	2	40.93	-	1648.82	-2	96 85 89 97 96 98 97 97 93 99 99 99 99 94	ETAEQKGMQLVYPR	HCD
ETAEKQGMQLVYPR	F1:13197	14	95	95	14	825.418	2	40.93	-	1648.82	-2	95 84 88 97 96 98 97 97 93 99 99 99 99 93	ETAEKQGMQLVYPR	HCD
LSFLVGP	F1:15593	7	95	95	7	366.723	2	47.26	-	731.422	13	96 95 98 99 97 88 93	LSFLVGP	HCD
ELKWGQ(-.98)	F1:10591	6	95	95	6	380.211	2	34.19	-	758.408	-1.2	93 88 98 99 98 97	ELKWGQ(-.98)	HCD
KYRTAKEVQVE	F3:12162	11	95	95	11	450.917	3	43.87	-	1349.73	-0.7	99 99 93 98 99 99 99 84 90 95 97	KYRTAKEVQVE	HCD
ELKWGQ(-.98)	F2:18734	6	95	95	6	380.211	2	55.66	-	758.408	-1	93 90 99 99 96 96	ELKWGQ(-.98)	HCD
KKWKEK	F1:1547	6	94	94	6	423.768	2	7.59	-	845.512	11	99 100 96 81 94 95	KKWKEK	HCD
LSGWVLKLPK	F3:24967	10	94	94	10	570.853	2	76.99	-	1139.71	-13.7	97 98 74 85 95 99 99 100 99 97	LSGWVLKLPK	HCD
YLPWKY	F2:30961	6	94	94	6	435.23	2	88.2	-	868.448	-2.4	93 96 92 96 94 96	YLPWKY	HCD
KKWEKK	F1:1547	6	93	93	6	423.768	2	7.59	-	845.512	11	99 100 96 91 83 95	KKWEKK	HCD
LEEEER(-.98)	F1:3543	6	93	93	6	402.199	2	15.76	-	802.382	0.4	99 99 91 91 96 87	LEEEER(-.98)	HCD
KNEQERWRDE(-.98)	F3:11877	10	93	93	10	694.831	2	43.11	-	1387.66	-9.1	96 93 97 87 98 83 94 95 98 97	KNEQERWRDE(-.98)	HCD
YVLKNPT	F3:19395	7	93	93	7	417.745	2	62.61	-	833.465	12.6	83 88 99 98 96 95 94	YVLKNPT	HCD
VYLKNPT	F3:19395	7	93	93	7	417.745	2	62.61	-	833.465	12.6	82 88 99 98 96 95 94	VYLKNPT	HCD
QTAEQKGMQLVYPR	F3:19803	14	93	93	14	824.927	2	63.78	-	1647.84	-0.4	59 80 94 98 96 98 97 98 95 99 99 99 99 94	QTAEQKGMQLVYPR	HCD
W(+15.99)W(+15.99)ALDDN(-.98)	F2:17992	7	93	93	7	475.705	2	53.68	-	949.393	3.7	87 92 96 99 96 95 91	W(+15.99)W(+15.99)ALDDN(-.98)	HCD
KYGVTAKEARVE	F1:8370	12	92	92	12	450.917	3	28.48	-	1349.73	-1.7	99 98 87 94 98 98 99 99 83 72 83 95	KYGVTAKEARVE	HCD
KMLPYW(+15.99)LT	F1:12484	8	92	92	8	534.288	2	39.26	-	1066.55	8.3	90 85 91 93 95 91 97 96	KMLPYW(+15.99)LT	HCD
QTAEKQGMQLVYPR	F3:19803	14	92	92	14	824.927	2	63.78	-	1647.84	-0.4	57 78 93 98 96 98 97 98 94 99 99 99 99 93	QTAEKQGMQLVYPR	HCD
QTAEQKGMQLVYPR	F1:12470	14	91	91	14	824.926	2	39.23	-	1647.84	-2.2	55 77 91 97 93 97 96 97 94 99 99 99 99 93	QTAEQKGMQLVYPR	HCD
QTAEKQGMQLVYPR	F1:12470	14	91	91	14	824.926	2	39.23	-	1647.84	-2.2	53 75 91 97 93 97 96 97 93 99 99 99 99 92	QTAEKQGMQLVYPR	HCD
TEAEQKGMQLVYPR	F1:13197	14	91	91	14	825.418	2	40.93	-	1648.82	-2	47 77 87 97 96 97 97 97 93 99 99 99 99 93	TEAEQKGMQLVYPR	HCD
DDAEKKGMGALVYPR	F3:21320	15	91	91	15	550.615	3	67.56	-	1648.82	-1.4	95 96 98 99 99 98 93 89 43 68 98 99 99 98 91	DDAEKKGMGALVYPR	HCD
LDELDKSGFGGFH	F3:24781	13	91	91	13	711.338	2	76.55	-	1420.66	-1	69 64 96 98 99 99 99 96 97 92 93 99 95	LDELDKSGFGGFH	HCD
DLELDKSGFGGFH	F3:24781	13	91	91	13	711.338	2	76.55	-	1420.66	-1	62 77 95 97 98 98 98 95 96 91 92 98 94	DLELDKSGFGGFH	HCD
ELKEQYGVTKR	F1:6665	11	90	90	11	450.921	3	24	-	1349.73	7.3	89 83 94 99 95 98 81 89 96 95 74	ELKEQYGVTKR	HCD
CLLYKP	F1:10576	6	90	90	6	368.703	2	34.18	-	735.399	-10.3	76 87 98 97 93 90	CLLYKP	HCD
LPWKY	F1:15513	5	90	90	5	353.697	2	46.98	-	705.385	-7.4	97 95 90 79 90	LPWKY	HCD
ESHDELDKSGFGGFH	F1:17099	15	90	90	15	831.375	2	51	-	1660.71	14	88 72 71 86 92 99 98 98 98 94 98 90 90 98 92	ESHDELDKSGFGGFH	HCD
ESHDELDKSGFNFH	F1:17099	14	90	90	14	831.375	2	51	-	1660.71	14	87 70 69 85 91 98 98 97 97 93 95 89 99 92	ESHDELDKSGFNFH	HCD
KPYYAP(-.98)	F2:12635	6	90	90	6	369.208	2	39.39	-	736.391	14.1	99 94 92 83 82 95	KPYYAP(-.98)	HCD
ELQEKYGVTKR	F1:6665	11	89	89	11	450.921	3	24	-	1349.73	7.3	88 82 93 98 94 97 79 88 96 95 72	ELQEKYGVTKR	HCD
LEQEKYGVTKR	F1:6665	11	89	89	11	450.921	3	24	-	1349.73	7.3	58 91 93 99 96 98 84 92 97 96 77	LEQEKYGVTKR	HCD
LEQEERSQEQL	F1:8340	11	89	89	11	463.555	3	28.45	-	1387.66	-9.5	92 98 96 99 99 88 55 80 93 89 97	LEQEERSQEQL	HCD
DFLKVR(-.98)	F1:11716	6	89	89	6	388.742	2	37.2	-	775.47	-1.8	76 80 98 98 93 94	DFLKVR(-.98)	HCD
KYRTAKEARVE	F3:12162	11	89	89	11	450.917	3	43.87	-	1349.74	-9	99 98 91 98 99 99 98 59 64 86 95	KYRTAKEARVE	HCD
HLVLKDTHLK	F3:12734	10	89	89	10	401.911	3	45.31	-	1202.71	-1.5	81 88 88 97 83 89 88 95 97 94	HLVLKDTHLK	HCD
EKCGKYFEKGVP(-.98)	F3:14615	12	89	89	12	692.354	2	50.14	-	1382.7	-5.9	96 91 90 75 85 87 88 99 97 91 88 83	EKCGKYFEKGVP(-.98)	HCD
DELLDKSGFGGFH	F3:24781	13	89	89	13	711.338	2	76.55	-	1420.66	-1	53 82 74 97 98 98 98 94 95 89 90 98 93	DELLDKSGFGGFH	HCD
KPYKW(+15.99)	F2:12635	5	89	89	5	369.208	2	39.39	-	736.391	14.1	98 90 88 81 87	KPYKW(+15.99)	HCD
KVLLTKD(-.98)	F1:7623	7	88	88	7	408.271	2	26.56	-	814.528	-0.2	86 86 90 83 89 92 95	KVLLTKD(-.98)	HCD
KYRTAKEARVE	F1:8370	11	88	88	11	450.917	3	28.48	-	1349.74	-10	98 96 68 94 97 99 99 72 71 82 95	KYRTAKEARVE	HCD
MKSH(+15.99)ERWR	F1:8910	8	88	88	8	382.528	3	30.06	-	1144.56	4.5	88 84 74 76 100 94 99 94	MKSH(+15.99)ERWR	HCD
CLLYPK	F1:10576	6	88	88	6	368.703	2	34.18	-	735.399	-10.3	79 88 98 97 89 82	CLLYPK	HCD
ELKWGK(-.98)	F1:10591	6	88	88	6	380.228	2	34.29	-	758.444	-2.3	75 62 98 99 97 98	ELKWGK(-.98)	HCD
FDLKVR(-.98)	F1:11716	6	88	88	6	388.742	2	37.2	-	775.47	-1.8	71 78 97 97 92 93	FDLKVR(-.98)	HCD
TQSNEAGFLGASP(-.98)	F1:13181	13	88	88	13	639.314	2	41.12	-	1276.6	7.3	62 60 91 98 99 97 94 98 99 92 94 97 73	TQSNEAGFLGASP(-.98)	HCD
QTSNEAGFLGASP(-.98)	F1:13181	13	88	88	13	639.314	2	41.12	-	1276.6	7.3	48 64 94 98 99 98 94 99 99 92 94 97 73	QTSNEAGFLGASP(-.98)	HCD
LLKVLRLLK	F1:15323	9	88	88	9	365.937	3	46.51	-	1094.79	-1.5	76 93 98 96 90 88 84 91 86	LLKVLRLLK	HCD
MRPPWPPKL	F3:5282	9	88	88	9	561.315	2	24.47	-	1120.62	-6	76 65 86 95 97 98 96 97 81	MRPPWPPKL	HCD
KNLNDDSQEDLKELRE(-.98)	F3:19404	16	88	88	16	972.997	2	62.61	-	1943.95	12.9	50 48 97 86 94 98 97 98 99 99 99 99 99 98 74 81	KNLNDDSQEDLKELRE(-.98)	HCD
NKLNDDSQEDLKELRE(-.98)	F3:19404	16	88	88	16	972.997	2	62.61	-	1943.95	12.9	48 47 96 85 94 98 97 98 99 99 99 99 100 98 75 81	NKLNDDSQEDLKELRE(-.98)	HCD
MMVPSW(+15.99)YLPSAR	F3:35036	12	88	88	12	727.353	2	103.41	-	1452.69	1.2	77 91 91 91 91 77 89 96 96 91 92 84	MMVPSW(+15.99)YLPSAR	HCD
KLVKMV	F2:18432	6	88	88	6	359.238	2	54.65	-	716.462	-2.1	83 88 81 91 92 94	KLVKMV	HCD
TKKNTTK(-.98)	F2:14572	7	88	88	7	410.258	2	44.58	-	818.497	5.6	77 75 95 96 90 92 96	TKKNTTK(-.98)	HCD
STH(+15.99)SPFECL	F2:24727	9	88	88	9	518.72	2	71.54	-	1035.43	-7.6	86 88 89 91 84 76 94 95 91	STH(+15.99)SPFECL	HCD
EKLKW(-.98)	F1:1505	5	87	87	5	351.724	2	7.59	-	701.422	14.6	95 88 73 89 91	EKLKW(-.98)	HCD
LFEHCRCEEPK(-.98)	F1:8909	11	87	87	11	463.884	3	29.94	-	1388.63	-2.6	97 96 96 65 63 78 83 98 100 98 92	LFEHCRCEEPK(-.98)	HCD
KNEPFVKKD(-.98)	F1:11308	9	87	87	9	368.541	3	36.2	-	1102.61	-12.2	81 64 84 88 85 93 99 98 94	KNEPFVKKD(-.98)	HCD
QTSNEAGFLQSP(-.98)	F1:13181	12	87	87	12	639.314	2	41.12	-	1276.6	7.3	45 61 92 98 99 96 93 97 98 85 97 91	QTSNEAGFLQSP(-.98)	HCD
EH(+15.99)ADELDKSGFGGFH	F1:17099	15	87	87	15	831.375	2	51	-	1660.71	14	79 43 62 80 93 99 99 98 98 95 98 92 92 98 93	EH(+15.99)ADELDKSGFGGFH	HCD
EAH(+15.99)DELDKSGFGGFH	F1:18584	15	87	87	15	831.374	2	54.37	-	1660.71	13	84 54 60 78 97 99 98 97 96 89 97 89 89 98 90	EAH(+15.99)DELDKSGFGGFH	HCD
RPDH(+15.99)ALYCHK	F1:21737	10	87	87	10	628.303	2	62.25	-	1254.59	-1.1	82 69 79 83 82 95 98 96 94 93	RPDH(+15.99)ALYCHK	HCD
KNLNDDSKEDLKW(+15.99)KPV	F3:19397	16	87	87	16	649	3	62.61	-	1944	-9	68 70 98 95 98 97 97 99 99 96 99 98 90 91 51 57	KNLNDDSKEDLKW(+15.99)KPV	HCD
TQAEQKGMQLVYPR	F3:19803	14	87	87	14	824.927	2	63.78	-	1647.84	-0.4	29 35 91 97 96 98 97 98 95 99 99 99 99 93	TQAEQKGMQLVYPR	HCD
MLPETGLRT	F3:20333	9	87	87	9	509.274	2	65.01	-	1016.53	0.2	79 88 97 99 83 64 91 92 91	MLPETGLRT	HCD
LMPETGLRT	F3:20333	9	87	87	9	509.274	2	65.01	-	1016.53	0.2	85 82 97 99 82 64 91 92 91	LMPETGLRT	HCD
QTSNEAGFLQSP(-.98)	F3:21071	12	87	87	12	639.314	2	67	-	1276.6	7.3	49 66 82 86 97 97 93 97 99 96 98 89	QTSNEAGFLQSP(-.98)	HCD
ESHPM(+15.99)LDKSGFGGFH	F2:30713	15	87	87	15	831.374	2	87.63	-	1660.73	2.1	83 68 75 70 80 97 97 96 96 91 97 87 88 98 88	ESHPM(+15.99)LDKSGFGGFH	HCD
RETKSSY(-.98)	F1:1379	7	86	86	7	435.227	2	7.22	-	868.44	-0.9	61 95 76 77 98 99 99	RETKSSY(-.98)	HCD
LCLYPK	F1:10576	6	86	86	6	368.703	2	34.18	-	735.399	-10.3	81 78 97 96 87 80	LCLYPK	HCD
TQAEQKGMQLVYPR	F1:12470	14	86	86	14	824.926	2	39.23	-	1647.84	-2.2	27 32 87 96 93 97 96 97 93 99 99 99 99 93	TQAEQKGMQLVYPR	HCD
ETCPQKGMQLVYPR	F1:13197	14	86	86	14	825.418	2	40.93	-	1648.81	8.8	94 77 45 40 93 97 95 95 90 99 99 99 98 90	ETCPQKGMQLVYPR	HCD
ESHDELDKSGFGGFH	F1:18584	15	86	86	15	831.374	2	54.37	-	1660.71	13	80 40 55 75 97 99 98 97 96 89 97 89 89 98 90	ESHDELDKSGFGGFH	HCD
EVLQMV	F1:10587	6	86	86	6	359.697	2	34.18	-	717.373	8.3	82 63 92 91 96 98	EVLQMV	HCD
SAALSPWE(-.98)	F1:12651	8	86	86	8	430.219	2	39.54	-	858.423	-1.3	80 83 81 77 90 93 98 93	SAALSPWE(-.98)	HCD
SAALSPWQ	F1:12651	8	86	86	8	430.219	2	39.54	-	858.423	-1.3	80 83 81 77 90 93 98 93	SAALSPWQ	HCD
QTLSPWE(-.98)	F1:12651	7	86	86	7	430.219	2	39.54	-	858.424	-1.4	68 79 80 93 95 97 94	QTLSPWE(-.98)	HCD
ELEQEGVWRDE(-.98)	F3:11877	11	86	86	11	694.831	2	43.11	-	1387.64	7.1	99 97 99 90 98 27 73 80 95 99 98	ELEQEGVWRDE(-.98)	HCD
KYRTAKELNVE	F3:12162	11	86	86	11	450.917	3	43.87	-	1349.73	-0.7	99 98 90 98 99 99 97 47 50 78 94	KYRTAKELNVE	HCD
QTSNEAGM(+15.99)LKSP(-.98)	F3:21071	12	86	86	12	639.314	2	67	-	1276.61	4.7	47 64 81 85 96 97 93 97 99 96 98 89	QTSNEAGM(+15.99)LKSP(-.98)	HCD
TQSNEAGM(+15.99)LKSP(-.98)	F3:21071	12	86	86	12	639.314	2	67	-	1276.61	4.7	58 57 73 84 96 97 92 97 99 96 98 88	TQSNEAGM(+15.99)LKSP(-.98)	HCD
KGMQLVYPR	F3:21337	9	86	86	9	546.305	2	67.7	-	1090.6	0.1	98 41 59 92 98 99 99 99 96	KGMQLVYPR	HCD
EDLCHLDKSGFGGFH	F3:29121	15	86	86	15	831.375	2	87.67	-	1660.73	3.7	87 71 80 67 46 95 98 97 97 93 98 89 90 98 91	EDLCHLDKSGFGGFH	HCD
EAH(+15.99)DELDKSGFGGFH	F3:31800	15	86	86	15	831.375	2	94.58	-	1660.71	14	84 52 58 76 95 96 97 97 96 88 96 88 88 97 88	EAH(+15.99)DELDKSGFGGFH	HCD
FGPGSCGKH	F3:11468	9	86	86	9	445.209	2	41.97	-	888.391	14.2	90 82 94 78 79 82 84 93 91	FGPGSCGKH	HCD
FLWKKSHD(-.98)	F2:6034	8	86	86	8	353.863	3	21.85	-	1058.57	1	98 95 89 91 86 74 74 84	FLWKKSHD(-.98)	HCD
FLWKKSHN	F2:6034	8	86	86	8	353.863	3	21.85	-	1058.57	1	98 95 89 91 86 74 74 84	FLWKKSHN	HCD
LYPWKY	F2:30961	6	86	86	6	435.23	2	88.2	-	868.448	-2.4	76 73 89 95 94 95	LYPWKY	HCD
MRPPWPNKP(-.98)	F1:4279	9	85	85	9	561.313	2	17.78	-	1120.6	14.4	87 72 91 96 97 95 75 71 86	MRPPWPNKP(-.98)	HCD
LAKQKEQLLPPLAF(-.98)	F1:11097	14	85	85	14	532.326	3	35.57	-	1593.96	-2.5	98 98 98 95 56 80 57 81 94 87 72 93 96 98	LAKQKEQLLPPLAF(-.98)	HCD
DFLKRV(-.98)	F1:11716	6	85	85	6	388.742	2	37.2	-	775.47	-1.8	71 75 97 95 84 90	DFLKRV(-.98)	HCD
EDHSELDKSGFGGFH	F1:17099	15	85	85	15	831.375	2	51	-	1660.71	14	88 55 49 51 89 98 98 97 97 93 97 88 89 98 91	EDHSELDKSGFGGFH	HCD
LYWPKY	F1:17341	6	85	85	6	435.231	2	51.7	-	868.448	-2.1	81 76 93 86 85 95	LYWPKY	HCD
YLWPKY	F1:17341	6	85	85	6	435.231	2	51.7	-	868.448	-2.1	75 84 90 84 86 95	YLWPKY	HCD
VELQMV	F1:10587	6	85	85	6	359.697	2	34.18	-	717.373	8.3	54 81 91 91 95 98	VELQMV	HCD
LEEQEELEQEL	F3:11933	11	85	85	11	463.557	3	43.11	-	1387.64	8.7	90 98 100 97 97 82 36 80 76 96 85	LEEQEELEQEL	HCD
AGTAEQKGMQLVYPR	F3:19803	15	85	85	15	824.927	2	63.78	-	1647.84	-0.4	30 22 67 93 98 95 98 96 98 94 99 99 99 99 93	AGTAEQKGMQLVYPR	HCD
GATAEQKGMQLVYPR	F3:19803	15	85	85	15	824.927	2	63.78	-	1647.84	-0.4	17 38 66 93 98 95 98 96 98 94 99 99 99 99 93	GATAEQKGMQLVYPR	HCD
KNW(+15.99)LVYPR	F3:21337	8	85	85	8	546.305	2	67.7	-	1090.59	3.2	95 54 53 94 98 99 99 96	KNW(+15.99)LVYPR	HCD
KMGQLVYPR	F3:21337	9	85	85	9	546.305	2	67.7	-	1090.6	0.1	98 56 36 91 98 98 98 99 94	KMGQLVYPR	HCD
KNDLDKSGFGGFH	F3:24781	13	85	85	13	711.338	2	76.55	-	1420.67	-8.9	51 53 57 96 98 98 98 95 96 90 91 98 94	KNDLDKSGFGGFH	HCD
LSWGVLKLPK	F3:24967	10	85	85	10	570.853	2	76.99	-	1139.71	-13.7	96 93 53 33 89 98 98 99 98 96	LSWGVLKLPK	HCD
DYEW(+15.99)MHE(-.98)	F3:28738	7	85	85	7	512.69	2	86.74	-	1023.38	-10.8	93 95 98 80 81 72 81	DYEW(+15.99)MHE(-.98)	HCD
DYEW(+15.99)MHQ	F3:28738	7	85	85	7	512.69	2	86.74	-	1023.38	-10.8	93 95 98 80 81 72 81	DYEW(+15.99)MHQ	HCD
ESHDELDKSGFGGFH	F3:31800	15	85	85	15	831.375	2	94.58	-	1660.71	14	80 49 49 72 95 96 97 97 96 89 97 88 89 97 88	ESHDELDKSGFGGFH	HCD
WGELDFWDVMKKFFPDLP(-.98)	F3:37508	18	85	85	18	1135.06	2	110.07	-	2268.11	-3.1	59 35 78 84 98 99 97 98 98 98 97 97 90 90 89 86 76 74	WGELDFWDVMKKFFPDLP(-.98)	HCD
WDALDFWDVMKKFFPDLP(-.98)	F3:37508	18	85	85	18	1135.06	2	110.07	-	2268.11	-3.1	59 57 53 84 98 99 97 98 98 98 97 97 89 90 88 85 75 74	WDALDFWDVMKKFFPDLP(-.98)	HCD
EENLDFWDVMKKFFPDLP(-.98)	F3:37508	18	85	85	18	1135.06	2	110.07	-	2268.09	3.7	55 55 55 82 98 99 97 98 98 98 97 97 89 90 88 85 75 74	EENLDFWDVMKKFFPDLP(-.98)	HCD
WNKEVDWTALFVFAPAH(-.98)	F3:41444	17	85	85	17	1015.53	2	120.59	-	2029.02	12.7	37 66 86 100 100 100 93 91 91 98 84 92 96 98 97 71 61	WNKEVDWTALFVFAPAH(-.98)	HCD
KNMPVDPNAH(-.98)	F3:5917	10	85	85	10	561.279	2	26.24	-	1120.54	-1.1	88 85 90 87 91 90 83 80 86 80	KNMPVDPNAH(-.98)	HCD
KNMPVDNPAH(-.98)	F3:5917	10	85	85	10	561.279	2	26.24	-	1120.54	-1.1	87 84 89 86 89 89 74 84 88 82	KNMPVDNPAH(-.98)	HCD
QTAEQKGMQLVYPR	F2:22437	14	85	85	14	550.286	3	65.31	-	1647.84	-2.1	28 45 91 96 87 94 97 95 90 99 98 98 97 85	QTAEQKGMQLVYPR	HCD
QTAEKQGMQLVYPR	F2:22437	14	85	85	14	550.286	3	65.31	-	1647.84	-2.1	28 45 91 96 86 94 97 95 90 99 98 98 97 85	QTAEKQGMQLVYPR	HCD
ESHPM(+15.99)LDKSGFNFH	F2:30713	14	85	85	14	831.374	2	87.63	-	1660.73	2.1	82 66 73 69 79 96 96 96 95 88 90 79 98 88	ESHPM(+15.99)LDKSGFNFH	HCD
MRPPWPKNP(-.98)	F1:4279	9	84	84	9	561.313	2	17.78	-	1120.6	14.4	89 75 92 97 97 95 57 77 84	MRPPWPKNP(-.98)	HCD
KMTKET	F1:5113	6	84	84	6	369.195	2	19.67	-	736.379	-3.3	85 66 68 96 98 95	KMTKET	HCD
KKGKKGWGKKW(+15.99)T	F1:5143	12	84	84	12	483.293	3	19.79	-	1446.85	6.7	99 100 99 99 97 85 88 79 79 60 59 65	KKGKKGWGKKW(+15.99)T	HCD
KNLNDDSKEDLKERQL	F1:12066	16	84	84	16	648.999	3	38.07	-	1943.99	-8	45 47 98 94 97 96 96 99 98 90 97 95 93 45 84 85	KNLNDDSKEDLKERQL	HCD
QDDLHL	F1:12909	6	84	84	6	370.682	2	40.31	-	739.35	-0.9	73 82 64 94 97 98	QDDLHL	HCD
NEDLHL	F1:12909	6	84	84	6	370.682	2	40.31	-	739.35	-0.9	67 89 60 95 97 98	NEDLHL	HCD
ETAEQKGMAGLVYPR	F1:13197	15	84	84	15	825.418	2	40.93	-	1648.82	-2	94 82 87 96 92 95 93 87 32 20 96 98 99 98 93	ETAEQKGMAGLVYPR	HCD
DTHDELDKSGFGGFH	F1:17099	15	84	84	15	831.375	2	51	-	1660.71	14	26 46 61 83 91 98 98 98 98 94 98 90 90 98 92	DTHDELDKSGFGGFH	HCD
EGLANWW(+15.99)DNYT	F1:17759	11	84	84	11	692.803	2	52.55	-	1383.57	13.1	92 74 92 97 73 71 73 85 88 95 91	EGLANWW(+15.99)DNYT	HCD
LEEQENKEQEL	F3:11933	11	84	84	11	463.557	3	43.11	-	1387.65	0.7	90 98 100 85 96 70 57 79 76 95 84	LEEQENKEQEL	HCD
KYRTAKEVVAGE	F3:12162	12	84	84	12	450.917	3	43.87	-	1349.73	-0.7	99 98 92 98 99 99 99 80 58 56 47 87	KYRTAKEVVAGE	HCD
EKCGKFYEKGVP(-.98)	F3:14615	12	84	84	12	692.354	2	50.14	-	1382.7	-5.9	96 90 90 75 78 65 67 97 97 91 87 83	EKCGKFYEKGVP(-.98)	HCD
DKRLGLWDH	F3:19854	9	84	84	9	570.306	2	63.81	-	1138.59	8	80 69 85 93 93 77 77 92 97	DKRLGLWDH	HCD
DKRLGWDLH	F3:19854	9	84	84	9	570.306	2	63.81	-	1138.59	8	80 69 84 92 92 78 77 94 97	DKRLGWDLH	HCD
DDAEKKGMAGLVYPR	F3:21320	15	84	84	15	550.615	3	67.56	-	1648.82	-1.4	94 96 97 99 99 96 82 84 27 17 97 98 98 96 89	DDAEKKGMAGLVYPR	HCD
EDLCHLDKSGFNFH	F3:29121	14	84	84	14	831.375	2	87.67	-	1660.73	3.5	86 69 79 65 44 94 97 97 96 92 95 88 98 90	EDLCHLDKSGFNFH	HCD
RHMVPFPF(-.98)	F3:39325	8	84	84	8	515.279	2	114.73	-	1028.54	5.3	48 58 96 95 92 95 98 96	RHMVPFPF(-.98)	HCD
HRMVPFPF(-.98)	F3:39325	8	84	84	8	515.279	2	114.73	-	1028.54	5.3	56 49 96 95 91 95 98 95	HRMVPFPF(-.98)	HCD
KSWPWPPNK(-.98)	F2:12612	9	84	84	9	569.812	2	39.45	-	1137.61	0.8	93 74 70 88 85 79 81 95 98	KSWPWPPNK(-.98)	HCD
RPDH(+15.99)ALYCHK	F2:38886	10	84	84	10	628.301	2	108.18	-	1254.59	-3.7	84 68 77 79 79 85 87 95 95 94	RPDH(+15.99)ALYCHK	HCD
KTH(+15.99)AQH(+15.99)V(-.98)	F2:12265	7	84	84	7	426.229	2	38.47	-	850.441	2.2	84 60 88 86 85 92 96	KTH(+15.99)AQH(+15.99)V(-.98)	HCD
EKKLW(-.98)	F1:1505	5	83	83	5	351.724	2	7.59	-	701.422	14.6	96 90 61 81 90	EKKLW(-.98)	HCD
KKDVVPK	F1:1558	7	83	83	7	407.258	2	7.64	-	812.512	-13.5	99 99 74 68 69 83 89	KKDVVPK	HCD
AQNDVH(+15.99)L(-.98)	F1:3084	7	83	83	7	406.206	2	14.31	-	810.398	-0.9	91 87 81 77 73 75 98	AQNDVH(+15.99)L(-.98)	HCD
KKGKKGWGKW(+15.99)KT	F1:5143	12	83	83	12	483.293	3	19.79	-	1446.85	6.7	99 100 99 99 97 85 88 78 75 58 59 66	KKGKKGWGKW(+15.99)KT	HCD
HLVGNVVKNPK(-.98)	F1:10409	11	83	83	11	602.364	2	33.52	-	1202.72	-9.3	73 85 97 69 77 74 93 94 95 82 81	HLVGNVVKNPK(-.98)	HCD
LAKQKEQLLPPALF(-.98)	F1:11097	14	83	83	14	532.326	3	35.57	-	1593.96	-2.5	97 97 98 95 54 78 54 79 94 80 66 88 95 98	LAKQKEQLLPPALF(-.98)	HCD
LAQKKEQLLPPALF(-.98)	F1:11097	14	83	83	14	532.326	3	35.57	-	1593.96	-2.5	97 97 97 94 53 77 54 79 93 80 66 88 95 98	LAQKKEQLLPPALF(-.98)	HCD
NKLNDDSKEDLKERQL	F1:12066	16	83	83	16	648.999	3	38.07	-	1943.99	-8	38 42 98 93 97 96 95 99 98 88 96 94 92 41 81 82	NKLNDDSKEDLKERQL	HCD
GATAEQKGMQLVYPR	F1:12470	15	83	83	15	824.926	2	39.23	-	1647.84	-2.2	15 34 61 90 96 92 97 95 96 93 99 99 99 99 92	GATAEQKGMQLVYPR	HCD
AGTAEQKGMQLVYPR	F1:12470	15	83	83	15	824.926	2	39.23	-	1647.84	-2.2	27 19 62 90 96 92 97 95 96 93 99 99 99 99 92	AGTAEQKGMQLVYPR	HCD
KDFWPK	F1:12834	6	83	83	6	410.726	2	40.18	-	819.428	11.7	77 76 72 81 96 97	KDFWPK	HCD
KNRELMNSLKEKLSE	F1:13280	15	83	83	15	455.498	4	41.21	-	1817.97	-1.9	71 66 56 93 90 89 93 88 97 87 95 68 78 89 94	KNRELMNSLKEKLSE	HCD
LLPETGLRT	F1:13360	9	83	83	9	500.295	2	41.48	-	998.576	-1.6	90 95 95 99 78 51 76 81 84	LLPETGLRT	HCD
MMVPSW(+15.99)YLPSAR	F1:20534	12	83	83	12	727.352	2	59.43	-	1452.69	0.6	59 64 85 86 89 74 89 96 93 90 91 83	MMVPSW(+15.99)YLPSAR	HCD
HMQTDSPGVCE	F1:8797	11	83	83	11	602.237	2	29.52	-	1202.47	-9	77 84 81 96 82 54 74 87 99 88 92	HMQTDSPGVCE	HCD
EPGFNLVMDLQ(-.98)	F1:10140	11	83	83	11	631.311	2	33.02	-	1260.62	-7.5	93 78 71 71 85 91 89 93 94 84 68	EPGFNLVMDLQ(-.98)	HCD
DLLQMV	F1:10587	6	83	83	6	359.697	2	34.18	-	717.373	8.3	58 68 91 91 96 98	DLLQMV	HCD
W(+15.99)VLLFW(-.98)(+15.99)	F3:6685	6	83	83	6	447.746	2	28.93	-	893.48	-1.9	94 95 74 68 81 87	W(+15.99)VLLFW(-.98)(+15.99)	HCD
LEEQEELQEEL	F3:11933	11	83	83	11	463.557	3	43.11	-	1387.64	8.7	90 98 100 97 97 81 34 57 89 95 84	LEEQEELQEEL	HCD
DKRLGWLDH	F3:19854	9	83	83	9	570.306	2	63.81	-	1138.59	8	80 69 85 92 92 73 77 91 97	DKRLGWLDH	HCD
FAANTVLNGPEEEAAVEFD(-.98)	F3:21164	19	83	83	19	1011.48	2	67.33	-	2020.94	4.3	98 98 93 86 88 89 95 83 39 43 83 99 100 98 97 96 89 58 47	FAANTVLNGPEEEAAVEFD(-.98)	HCD
KW(+15.99)NLVYPR	F3:21337	8	83	83	8	546.305	2	67.7	-	1090.59	3.2	93 46 46 93 97 98 99 95	KW(+15.99)NLVYPR	HCD
RMPVSSQDVGHVF	F3:24768	13	83	83	13	729.864	2	76.38	-	1457.71	3.8	60 70 61 89 98 90 61 79 93 94 98 97 96	RMPVSSQDVGHVF	HCD
EDLLDKSGFGGFH	F3:24781	13	83	83	13	711.338	2	76.55	-	1420.66	-1	48 25 63 95 98 98 98 94 95 89 90 98 93	EDLLDKSGFGGFH	HCD
LLPSLKTL	F3:32121	8	83	83	8	442.794	2	95.75	-	883.574	-0.7	99 99 95 93 85 41 59 92	LLPSLKTL	HCD
KVMKKTDAR	F2:9841	9	83	83	9	359.544	3	32.04	-	1075.62	-5.3	86 92 78 71 75 72 90 94 89	KVMKKTDAR	HCD
VSSKDRH	F1:3245	7	82	82	7	414.714	2	14.93	-	827.425	-14.1	90 90 71 67 75 87 96	VSSKDRH	HCD
KQHHHPP(-.98)	F1:4048	7	82	82	7	440.245	2	17.21	-	878.462	14.5	92 82 77 55 76 96 99	KQHHHPP(-.98)	HCD
KKGGFGKDKDKPKDDK	F1:8694	16	82	82	16	597.67	3	29.26	-	1789.97	11.8	98 99 67 44 56 55 90 93 92 86 88 82 95 96 90 85	KKGGFGKDKDKPKDDK	HCD
MKH(+15.99)SERWR	F1:8910	8	82	82	8	382.528	3	30.06	-	1144.56	4.5	85 78 48 75 100 88 98 93	MKH(+15.99)SERWR	HCD
KFLSNMLEH(+15.99)AR	F1:9620	11	82	82	11	681.362	2	31.92	-	1360.69	13.5	95 94 82 57 58 84 95 97 82 83 81	KFLSNMLEH(+15.99)AR	HCD
LELNDDSKEDLKERQL	F1:12066	16	82	82	16	648.999	3	38.07	-	1943.98	-2.2	35 56 98 91 96 95 95 98 97 87 96 93 91 37 79 80	LELNDDSKEDLKERQL	HCD
KDM(+15.99)LEM(+15.99)VYLT	F1:12543	10	82	82	10	637.811	2	39.5	-	1273.59	10.5	70 75 76 58 91 82 84 94 99 94	KDM(+15.99)LEM(+15.99)VYLT	HCD
ETAEQKGMQLVYPR	F1:13199	14	82	82	14	550.615	3	40.9	-	1648.82	-0.7	84 61 61 58 68 87 83 89 82 98 98 98 97 86	ETAEQKGMQLVYPR	HCD
ETAEKQGMQLVYPR	F1:13199	14	82	82	14	550.615	3	40.9	-	1648.82	-0.7	84 61 61 58 68 87 84 89 82 98 98 98 97 86	ETAEKQGMQLVYPR	HCD
SLFLVGP	F1:15593	7	82	82	7	366.723	2	47.26	-	731.422	13	49 66 93 99 96 84 91	SLFLVGP	HCD
QYGVTAKERLLAYRVE	F1:8309	16	82	82	16	474.766	4	28.28	-	1895.03	4.7	55 86 84 94 97 97 95 97 83 85 64 79 55 69 82 93	QYGVTAKERLLAYRVE	HCD
LDLQMV	F1:10587	6	82	82	6	359.697	2	34.18	-	717.373	8.3	64 59 90 88 95 98	LDLQMV	HCD
KVPLRLLDVRD(-.98)	F3:13409	11	82	82	11	441.611	3	47	-	1321.82	-5.3	99 99 95 97 84 96 91 63 59 49 70	KVPLRLLDVRD(-.98)	HCD
NKLNDDSKEDLKW(+15.99)KPV	F3:19397	16	82	82	16	649	3	62.61	-	1944	-9	43 47 97 93 97 96 96 99 98 94 98 98 86 87 42 48	NKLNDDSKEDLKW(+15.99)KPV	HCD
KDRLGWDLH	F3:19854	9	82	82	9	570.306	2	63.81	-	1138.59	8	82 62 81 90 91 75 74 93 97	KDRLGWDLH	HCD
FPPETGLRT	F3:20333	9	82	82	9	509.274	2	65.01	-	1016.53	3.6	68 63 97 99 81 62 91 91 90	FPPETGLRT	HCD
KYH(+15.99)LVYPR	F3:21337	8	82	82	8	546.305	2	67.7	-	1090.59	3.2	92 43 43 92 98 98 98 94	KYH(+15.99)LVYPR	HCD
YYHHSWWH	F2:11320	8	82	82	8	608.256	2	35.96	-	1214.5	-6	80 74 85 68 80 88 93 96	YYHHSWWH	HCD
LEEQERSQEQL	F2:14834	11	82	82	11	463.556	3	45.39	-	1387.66	-9.2	92 98 97 94 98 61 53 53 87 82 90	LEEQERSQEQL	HCD
KLPHNMLVH(+15.99)EK	F2:17342	11	82	82	11	681.363	2	51.79	-	1360.73	-12.7	81 84 35 66 76 92 96 96 98 99 92	KLPHNMLVH(+15.99)EK	HCD
KLFSNMLVH(+15.99)EK	F2:17342	11	82	82	11	681.363	2	51.79	-	1360.72	-4.4	82 79 52 45 70 94 97 97 98 99 94	KLFSNMLVH(+15.99)EK	HCD
KVLKMV	F2:18432	6	82	82	6	359.238	2	54.65	-	716.462	-2.1	77 74 78 87 88 90	KVLKMV	HCD
QTSNEAGFLGASP(-.98)	F2:23436	13	82	82	13	639.314	2	68.07	-	1276.6	7.2	50 64 80 52 81 99 96 98 98 92 93 96 78	QTSNEAGFLGASP(-.98)	HCD
M(+15.99)VWPR	F1:1119	5	81	81	5	352.682	2	6.66	-	703.348	2.2	67 85 83 90 83	M(+15.99)VWPR	HCD
ELFGKVTH(+15.99)N(-.98)	F1:4111	9	81	81	9	353.863	3	17.25	-	1058.55	14.7	99 99 98 80 84 68 45 66 93	ELFGKVTH(+15.99)N(-.98)	HCD
EDMLLLDK	F1:4560	8	81	81	8	488.753	2	18.49	-	975.495	-4	83 78 58 66 80 98 97 94	EDMLLLDK	HCD
KKGKKGWGKSSRT	F1:5143	13	81	81	13	483.293	3	19.79	-	1446.84	9.6	98 99 99 99 97 87 88 81 68 57 58 66 68	KKGKKGWGKSSRT	HCD
VRYGTYSVSCKGV	F1:5394	13	81	81	13	473.576	3	20.82	-	1417.7	1.9	95 81 69 35 84 91 73 77 86 94 91 81 95	VRYGTYSVSCKGV	HCD
FRLTLKPALLAW	F1:6606	12	81	81	12	714.947	2	23.89	-	1427.87	10.2	90 80 88 68 77 80 39 61 99 100 98 95	FRLTLKPALLAW	HCD
LFEHCRECEPK(-.98)	F1:8909	11	81	81	11	463.884	3	29.94	-	1388.63	-2.6	97 96 96 64 54 58 79 59 100 98 91	LFEHCRECEPK(-.98)	HCD
LFECHRCEEPK(-.98)	F1:8909	11	81	81	11	463.884	3	29.94	-	1388.63	-2.6	97 95 92 32 33 71 84 98 100 98 92	LFECHRCEEPK(-.98)	HCD
AGYVVKPA	F1:9226	8	81	81	8	402.739	2	30.57	-	803.454	11.7	84 72 87 82 85 83 81 78	AGYVVKPA	HCD
LHVGNVVKNPK(-.98)	F1:10409	11	81	81	11	602.364	2	33.52	-	1202.72	-9.3	76 74 96 66 75 72 92 93 95 81 79	LHVGNVVKNPK(-.98)	HCD
LAKKAWQLLPPALF(-.98)	F1:11097	14	81	81	14	532.326	3	35.57	-	1593.98	-12	97 98 99 96 45 45 54 85 94 81 67 88 95 98	LAKKAWQLLPPALF(-.98)	HCD
KDQPFVKKD(-.98)	F1:11308	9	81	81	9	368.541	3	36.2	-	1102.61	-12.2	75 54 51 86 83 93 99 98 94	KDQPFVKKD(-.98)	HCD
KNDLDKSGFGGFH	F1:14916	13	81	81	13	711.337	2	45.37	-	1420.67	-9.7	66 67 69 82 87 95 93 76 86 80 78 93 82	KNDLDKSGFGGFH	HCD
LSFLVPG	F1:15593	7	81	81	7	366.723	2	47.26	-	731.422	13	95 94 97 98 89 49 48	LSFLVPG	HCD
LFTQNLRDLPCLM(+15.99)LPR	F1:17315	16	81	81	16	649.346	3	51.46	-	1945.03	-6.3	95 93 98 90 96 99 76 83 84 33 51 75 51 96 95 87	LFTQNLRDLPCLM(+15.99)LPR	HCD
LM(+15.99)TKNLRDLPCLM(+15.99)LPR	F1:17315	16	81	81	16	649.346	3	51.46	-	1945.03	-7.9	95 93 98 89 95 99 76 83 83 33 51 75 50 96 95 87	LM(+15.99)TKNLRDLPCLM(+15.99)LPR	HCD
EGLAWNW(+15.99)DNYT	F1:17759	11	81	81	11	692.803	2	52.55	-	1383.57	13.1	92 72 91 97 64 61 68 83 87 94 90	EGLAWNW(+15.99)DNYT	HCD
H(+15.99)AEDELDKSGFGGFH	F1:18584	15	81	81	15	831.374	2	54.37	-	1660.71	13	16 18 70 80 97 99 98 97 97 90 97 89 90 98 91	H(+15.99)AEDELDKSGFGGFH	HCD
EGPEVANADGGFMW(+15.99)T	F1:18696	15	81	81	15	798.825	2	55.01	-	1595.66	-13	85 58 66 96 94 98 96 87 86 76 82 75 75 81 73	EGPEVANADGGFMW(+15.99)T	HCD
DFVPSW(+15.99)YLPSAR	F1:20534	12	81	81	12	727.352	2	59.43	-	1452.7	-9.2	46 57 86 86 89 74 89 96 93 90 91 83	DFVPSW(+15.99)YLPSAR	HCD
W(+15.99)VFLLAM(-.98)	F3:6685	7	81	81	7	447.746	2	28.93	-	893.483	-5.7	96 97 86 63 63 87 76	W(+15.99)VFLLAM(-.98)	HCD
ELEGAERWRDE(-.98)	F3:11877	11	81	81	11	694.831	2	43.11	-	1387.65	-1	98 96 93 18 34 96 83 93 95 98 97	ELEGAERWRDE(-.98)	HCD
HHPPAKPPM	F3:16262	9	81	81	9	506.258	2	54.33	-	1010.51	-10.4	77 77 83 50 60 91 99 99 99	HHPPAKPPM	HCD
KQFSGCKLNNM(+15.99)W(+15.99)AAEA(-.98)	F3:17130	16	81	81	16	914.927	2	56.82	-	1827.84	0	80 73 94 97 71 86 97 93 87 46 65 87 89 82 84 77	KQFSGCKLNNM(+15.99)W(+15.99)AAEA(-.98)	HCD
KKM(+15.99)SGCKLNNM(+15.99)W(+15.99)AAEA(-.98)	F3:17130	16	81	81	16	914.927	2	56.82	-	1827.84	-1.9	79 76 94 97 70 85 97 93 87 44 64 86 89 82 83 76	KKM(+15.99)SGCKLNNM(+15.99)W(+15.99)AAEA(-.98)	HCD
FAANVTLNGPEEEAAVEFD(-.98)	F3:21164	19	81	81	19	1011.48	2	67.33	-	2020.94	4.3	98 98 91 82 79 85 95 83 38 42 83 99 100 98 97 95 88 57 46	FAANVTLNGPEEEAAVEFD(-.98)	HCD
DDEAKKGMQLVYPR	F3:21320	14	81	81	14	550.615	3	67.56	-	1648.82	-1.4	93 73 24 10 95 98 89 94 89 99 99 99 98 89	DDEAKKGMQLVYPR	HCD
EGPEVDDAMVFAM(+15.99)T(-.98)	F3:26169	14	81	81	14	763.836	2	80	-	1525.64	9.7	93 65 80 97 84 81 77 87 90 94 87 84 74 54	EGPEVDDAMVFAM(+15.99)T(-.98)	HCD
EDLHCLDKSGFGGFH	F3:29121	15	81	81	15	831.375	2	87.67	-	1660.73	3.7	86 66 73 27 27 92 97 97 97 92 98 88 89 98 90	EDLHCLDKSGFGGFH	HCD
DELNFDNVGFDDFGAPSRSH(+15.99)	F3:33755	20	81	81	20	1128	2	100.07	-	2253.96	14.8	31 58 75 55 56 86 89 96 93 96 97 97 98 92 81 76 91 84 93 91	DELNFDNVGFDDFGAPSRSH(+15.99)	HCD
EDLNFDNVGFDDFGAPSRSH(+15.99)	F3:33755	20	81	81	20	1128	2	100.07	-	2253.96	14.8	53 30 71 54 56 86 89 96 93 96 97 97 98 92 81 76 91 84 93 92	EDLNFDNVGFDDFGAPSRSH(+15.99)	HCD
KATTPCW	F3:8854	7	81	81	7	403.694	2	35.09	-	805.379	-6.8	86 67 90 77 79 88 85	KATTPCW	HCD
KEPPATP(-.98)	F2:5388	7	81	81	7	369.707	2	20.25	-	737.407	-9.2	93 94 79 81 82 56 83	KEPPATP(-.98)	HCD
NKEEERWNRE	F2:15820	10	81	81	10	463.884	3	48.16	-	1388.64	-10.4	43 43 92 89 88 80 92 96 96 97	NKEEERWNRE	HCD
KNEEERWNRE	F2:15820	10	81	81	10	463.884	3	48.16	-	1388.64	-10.4	72 36 89 84 83 74 89 94 94 95	KNEEERWNRE	HCD
TKH(+15.99)AQH(+15.99)V(-.98)	F2:12265	7	81	81	7	426.229	2	38.47	-	850.441	2.2	52 57 91 92 87 94 96	TKH(+15.99)AQH(+15.99)V(-.98)	HCD
KTKNTTK(-.98)	F2:14572	7	81	81	7	410.258	2	44.58	-	818.497	5.6	67 69 91 92 79 83 91	KTKNTTK(-.98)	HCD
KWPKMV	F1:4098	6	80	80	6	394.73	2	17.31	-	787.442	4.9	87 71 70 76 87 90	KWPKMV	HCD
VRYGTFCVSCKGV	F1:5394	13	80	80	13	473.576	3	20.82	-	1417.68	14.4	95 81 68 35 85 81 82 79 85 93 91 81 94	VRYGTFCVSCKGV	HCD
VRYGTYVSSCKGV	F1:5394	13	80	80	13	473.576	3	20.82	-	1417.7	1.9	95 81 69 36 84 90 67 70 88 94 91 81 95	VRYGTYVSSCKGV	HCD
VRGYTYSVSCKGV	F1:5394	13	80	80	13	473.576	3	20.82	-	1417.7	1.9	94 79 31 77 83 91 71 75 85 93 90 80 94	VRGYTYSVSCKGV	HCD
FRLTLKAPLLAW	F1:6606	12	80	80	12	714.947	2	23.89	-	1427.87	10.2	89 79 87 66 76 79 45 48 99 100 98 95	FRLTLKAPLLAW	HCD
LFGTSLERAP(-.98)	F1:7147	10	80	80	10	363.876	3	25.31	-	1088.6	8	98 98 82 55 46 66 87 80 94 99	LFGTSLERAP(-.98)	HCD
LFGSTLERAP(-.98)	F1:7147	10	80	80	10	363.876	3	25.31	-	1088.6	8	98 98 82 52 46 67 87 81 94 99	LFGSTLERAP(-.98)	HCD
AGTSNEAGFLGASP(-.98)	F1:13181	14	80	80	14	639.314	2	41.12	-	1276.6	7.3	26 17 51 96 98 99 97 93 98 99 91 93 96 69	AGTSNEAGFLGASP(-.98)	HCD
LLKVLGVLLK	F1:15323	10	80	80	10	365.937	3	46.51	-	1094.78	8.8	73 92 98 95 85 47 65 89 88 75	LLKVLGVLLK	HCD
VTFLVGP	F1:15593	7	80	80	7	366.723	2	47.26	-	731.422	13	49 57 93 98 96 84 91	VTFLVGP	HCD
TVFLVGP	F1:15593	7	80	80	7	366.723	2	47.26	-	731.422	13	47 57 92 98 96 83 90	TVFLVGP	HCD
DYGADHLCE	F1:18451	9	80	80	9	511.699	2	54.37	-	1021.38	2.5	96 96 73 82 74 75 85 65 78	DYGADHLCE	HCD
EH(+15.99)ADELDKSGFGGFH	F1:18584	15	80	80	15	831.374	2	54.37	-	1660.71	13	71 15 15 66 97 99 98 97 97 90 97 89 90 98 91	EH(+15.99)ADELDKSGFGGFH	HCD
AEH(+15.99)DELDKSGFGGFH	F1:18584	15	80	80	15	831.374	2	54.37	-	1660.71	13	15 37 45 80 96 99 98 97 96 88 96 87 88 97 89	AEH(+15.99)DELDKSGFGGFH	HCD
FDVPSW(+15.99)YLPSAR	F1:20534	12	80	80	12	727.352	2	59.43	-	1452.7	-9.2	39 46 85 87 90 77 90 96 94 91 92 85	FDVPSW(+15.99)YLPSAR	HCD
HMQTSDPGVCE	F1:8797	11	80	80	11	602.237	2	29.52	-	1202.47	-9	79 86 82 93 54 57 64 90 99 89 93	HMQTSDPGVCE	HCD
ELMNPDSKEDLKERE(-.98)	F1:9376	15	80	80	15	611.304	3	31.03	-	1830.88	7.2	74 56 44 46 69 90 89 92 98 95 98 97 98 81 87	ELMNPDSKEDLKERE(-.98)	HCD
W(+15.99)VLLFAM(-.98)	F3:6685	7	80	80	7	447.746	2	28.93	-	893.483	-5.7	93 95 72 66 79 85 74	W(+15.99)VLLFAM(-.98)	HCD
VRRRNTETNFVGCDRSF(-.98)	F3:7099	17	80	80	17	412.008	5	30.11	-	2055.02	-6.1	80 40 39 93 93 83 89 63 94 97 93 83 95 91 89 86 64	VRRRNTETNFVGCDRSF(-.98)	HCD
TEGCHDMPDWDD(-.98)	F3:9594	12	80	80	12	473.832	3	36.98	-	1418.49	-8.3	69 78 36 62 87 90 90 86 96 94 96 86	TEGCHDMPDWDD(-.98)	HCD
KKLTRLENKV	F3:11738	10	80	80	10	410.259	3	42.59	-	1227.77	-10.1	94 82 74 61 26 85 97 94 99 97	KKLTRLENKV	HCD
KYRTAKELRGE	F3:12162	11	80	80	11	450.917	3	43.87	-	1349.74	-9	99 98 91 98 99 99 98 43 33 42 91	KYRTAKELRGE	HCD
KVPLRLLDRVD(-.98)	F3:13409	11	80	80	11	441.611	3	47	-	1321.82	-5.3	99 99 95 97 84 96 91 59 44 54 67	KVPLRLLDRVD(-.98)	HCD
EKCGKYFEKGPV(-.98)	F3:14615	12	80	80	12	692.354	2	50.14	-	1382.7	-5.9	95 89 88 72 83 84 87 98 96 83 44 43	EKCGKYFEKGPV(-.98)	HCD
QKFSGCKLNNM(+15.99)W(+15.99)AAEA(-.98)	F3:17130	16	80	80	16	914.927	2	56.82	-	1827.84	0	55 77 93 97 70 85 97 93 87 45 65 87 89 82 84 77	QKFSGCKLNNM(+15.99)W(+15.99)AAEA(-.98)	HCD
WVAAEELLGNLTH(-.98)	F3:18841	13	80	80	13	726.377	2	61.17	-	1450.76	-12.1	75 79 61 61 96 97 78 78 70 89 91 88 85	WVAAEELLGNLTH(-.98)	HCD
KDFLM(+15.99)EVYLT	F3:19980	10	80	80	10	637.812	2	64.16	-	1273.63	-13.9	80 82 76 56 55 84 86 95 98 93	KDFLM(+15.99)EVYLT	HCD
KDM(+15.99)LFEVYLT	F3:19980	10	80	80	10	637.812	2	64.16	-	1273.63	-13.9	80 82 75 56 55 84 86 95 98 93	KDM(+15.99)LFEVYLT	HCD
KDFLEM(+15.99)VYLT	F3:19980	10	80	80	10	637.812	2	64.16	-	1273.63	-13.9	80 83 81 55 76 58 84 95 98 93	KDFLEM(+15.99)VYLT	HCD
FAANTVLNPWEEAAVEFD(-.98)	F3:21164	18	80	80	18	1011.48	2	67.33	-	2020.95	-3.2	98 98 91 84 85 87 95 83 22 35 99 100 98 96 95 85 51 39	FAANTVLNPWEEAAVEFD(-.98)	HCD
SPVTVSSQDVGHVF	F3:24768	14	80	80	14	729.864	2	76.38	-	1457.72	-0.8	47 42 79 79 88 98 87 56 75 95 93 98 97 95	SPVTVSSQDVGHVF	HCD
PSVTVSSQDVGHVF	F3:24768	14	80	80	14	729.864	2	76.38	-	1457.72	-0.8	36 53 79 79 88 98 87 56 75 95 93 98 97 95	PSVTVSSQDVGHVF	HCD
EGPEVDDAMVM(+15.99)AFT(-.98)	F3:26169	14	80	80	14	763.836	2	80	-	1525.64	9.7	92 63 78 96 83 80 76 85 89 93 86 83 73 51	EGPEVDDAMVM(+15.99)AFT(-.98)	HCD
KDNCHLDKSGFGGFH	F3:29121	15	80	80	15	831.375	2	87.67	-	1660.74	-3.2	43 52 49 63 42 96 98 97 97 94 98 90 91 98 92	KDNCHLDKSGFGGFH	HCD
HCLDELHDTESTFH	F3:31748	14	80	80	14	842.365	2	94.59	-	1682.7	9.7	75 69 81 81 97 77 82 89 88 97 53 55 87 97	HCLDELHDTESTFH	HCD
HCLDELHDTETSFH	F3:31748	14	80	80	14	842.365	2	94.59	-	1682.7	9.7	74 68 80 81 97 76 82 89 88 98 53 54 87 97	HCLDELHDTETSFH	HCD
EPQMDFWDVMKKFFPDLP(-.98)	F3:37508	18	80	80	18	1135.06	2	110.07	-	2268.07	11.5	51 18 49 59 98 99 97 98 97 97 97 96 88 88 87 83 73 71	EPQMDFWDVMKKFFPDLP(-.98)	HCD
EPKMDFWDVMKKFFPDLP(-.98)	F3:37508	18	80	80	18	1135.06	2	110.07	-	2268.11	-4.6	51 18 47 58 98 99 97 98 97 97 97 96 88 88 87 83 73 71	EPKMDFWDVMKKFFPDLP(-.98)	HCD
WGGKEVDWTALFVFAPAH(-.98)	F3:41444	18	80	80	18	1015.53	2	120.59	-	2029.02	12.7	32 47 52 89 100 100 100 93 89 90 98 90 90 96 98 90 55 43	WGGKEVDWTALFVFAPAH(-.98)	HCD
DTKVPVEDKT(-.98)	F2:9830	10	80	80	10	565.802	2	32.24	-	1129.6	-6.7	93 95 97 94 70 36 66 83 86 90	DTKVPVEDKT(-.98)	HCD
WRH(+15.99)SQGHH(+15.99)H(-.98)	F2:11581	9	80	80	9	606.778	2	36.67	-	1211.54	-2.3	88 80 83 68 66 67 96 87 86	WRH(+15.99)SQGHH(+15.99)H(-.98)	HCD
TPDSKHTCCGY	F2:12170	11	80	80	11	606.238	2	38.23	-	1210.47	-10.6	86 82 93 88 89 92 51 52 89 81 86	TPDSKHTCCGY	HCD
QTSENAGFLGASP(-.98)	F2:23436	13	80	80	13	639.314	2	68.07	-	1276.6	7.2	42 56 76 74 58 99 94 97 98 89 91 95 72	QTSENAGFLGASP(-.98)	HCD
LAGSLGM(+15.99)NDFGQKAMGH(-.98)	F2:29061	17	80	80	17	874.92	2	82.55	-	1747.81	7.3	72 46 48 67 81 98 97 94 97 97 83 66 64 85 92 86 87	LAGSLGM(+15.99)NDFGQKAMGH(-.98)	HCD
TKKSRTV	F2:14769	7	80	80	7	410.258	2	45.11	-	818.497	5.6	54 76 93 87 70 85 96	TKKSRTV	HCD
M(+15.99)MGNKLSS	F2:18142	8	80	80	8	442.202	2	54.08	-	882.394	-5.5	92 92 49 59 89 91 82 89	M(+15.99)MGNKLSS	HCD
KWPKVM	F1:4098	6	79	79	6	394.73	2	17.31	-	787.442	4.9	87 71 68 73 90 91	KWPKVM	HCD
EKPPDVMPAH(-.98)	F1:5139	10	79	79	10	560.283	2	20.21	-	1118.55	-2.9	93 92 94 91 53 52 71 93 82 73	EKPPDVMPAH(-.98)	HCD
VRYGTYSSVCKGV	F1:5394	13	79	79	13	473.576	3	20.82	-	1417.7	1.9	95 81 69 35 85 95 74 69 71 91 89 81 95	VRYGTYSSVCKGV	HCD
KKGWGSSKRT	F1:6613	10	79	79	10	378.889	3	23.97	-	1133.63	13	99 98 82 92 78 48 46 85 75 88	KKGWGSSKRT	HCD
LEQEERSQGAEL	F1:8340	12	79	79	12	463.555	3	28.45	-	1387.66	-9.5	91 98 96 99 99 88 61 80 36 39 89 85	LEQEERSQGAEL	HCD
KYGVTAKEAVGVE	F1:8370	13	79	79	13	450.917	3	28.48	-	1349.72	6.6	99 98 87 94 98 98 99 99 54 51 26 54 79	KYGVTAKEAVGVE	HCD
KYGVTAKEAVVGE	F1:8370	13	79	79	13	450.917	3	28.48	-	1349.72	6.6	99 98 87 94 98 98 99 99 56 52 44 26 79	KYGVTAKEAVVGE	HCD
MKHTMRWR	F1:9533	8	79	79	8	382.527	3	31.7	-	1144.57	-12.4	85 87 55 52 77 87 98 95	MKHTMRWR	HCD
EGVAAEELLGNLHT(-.98)	F1:11859	14	79	79	14	726.376	2	37.58	-	1450.74	-2.9	85 52 92 94 85 95 93 63 63 61 88 87 79 70	EGVAAEELLGNLHT(-.98)	HCD
NSDKEAGFLNKT	F1:12617	12	79	79	12	662.326	2	39.57	-	1322.65	-7.4	75 81 81 78 99 99 88 93 94 47 52 64	NSDKEAGFLNKT	HCD
DQDLHL	F1:12909	6	79	79	6	370.682	2	40.31	-	739.35	-0.9	69 71 55 88 97 98	DQDLHL	HCD
GATSNEAGFLGASP(-.98)	F1:13181	14	79	79	14	639.314	2	41.12	-	1276.6	7.3	13 30 49 95 98 99 97 93 98 99 91 93 96 69	GATSNEAGFLGASP(-.98)	HCD
KGGRELMNSLKEKLSE	F1:13280	16	79	79	16	455.498	4	41.21	-	1817.97	-1.9	75 47 41 57 92 89 88 92 87 97 92 95 66 76 88 94	KGGRELMNSLKEKLSE	HCD
LLPEGTLRT	F1:13360	9	79	79	9	500.295	2	41.48	-	998.576	-1.6	89 95 93 98 39 59 76 83 85	LLPEGTLRT	HCD
LFTQNLRDLCPLM(+15.99)LPR	F1:17315	16	79	79	16	649.346	3	51.46	-	1945.03	-6.3	95 93 98 90 96 99 77 84 79 30 33 73 49 96 95 88	LFTQNLRDLCPLM(+15.99)LPR	HCD
EGPEVANADNFMW(+15.99)T	F1:18696	14	79	79	14	798.825	2	55.01	-	1595.66	-13	85 58 65 96 93 98 94 81 77 82 67 68 80 71	EGPEVANADNFMW(+15.99)T	HCD
LLPSLKTL	F1:19008	8	79	79	8	442.794	2	55.5	-	883.574	-1.8	97 97 94 90 82 32 50 90	LLPSLKTL	HCD
RDPH(+15.99)ALYCHK	F1:21737	10	79	79	10	628.303	2	62.25	-	1254.59	-1.1	77 45 34 80 82 95 98 96 95 93	RDPH(+15.99)ALYCHK	HCD
RMPPWPPKL	F3:5282	9	79	79	9	561.315	2	24.47	-	1120.62	-6	32 44 81 94 96 98 95 96 78	RMPPWPPKL	HCD
W(+15.99)LLVFAM(-.98)	F3:6685	7	79	79	7	447.746	2	28.93	-	893.483	-5.7	93 84 71 66 87 84 72	W(+15.99)LLVFAM(-.98)	HCD
VW(+15.99)SPLPMSVCKGV	F3:7179	13	79	79	13	473.575	3	30.34	-	1417.71	-3.8	97 92 88 59 61 42 77 80 79 92 90 81 95	VW(+15.99)SPLPMSVCKGV	HCD
KKLEKLENKV	F3:11738	10	79	79	10	410.259	3	42.59	-	1227.76	-1	94 65 63 78 27 80 95 94 99 97	KKLEKLENKV	HCD
FDLKSWKW(+15.99)PT	F3:14454	10	79	79	10	441.899	3	49.6	-	1322.67	6.5	95 95 92 66 56 69 70 79 82 93	FDLKSWKW(+15.99)PT	HCD
AFAWNNADEFS	F3:15127	11	79	79	11	636.26	2	51.49	-	1270.53	-14.9	46 93 95 93 93 80 74 65 87 61 90	AFAWNNADEFS	HCD
HHPAPKPPM	F3:16262	9	79	79	9	506.258	2	54.33	-	1010.51	-10.4	76 76 82 57 41 91 99 99 99	HHPAPKPPM	HCD
KNRADDSQEDLKELRE(-.98)	F3:19404	16	79	79	16	972.997	2	62.61	-	1943.97	7.1	52 43 36 24 85 97 96 98 99 98 99 99 99 97 72 79	KNRADDSQEDLKELRE(-.98)	HCD
FPPEGTLRT	F3:20333	9	79	79	9	509.274	2	65.01	-	1016.53	3.6	66 62 97 99 51 70 88 90 94	FPPEGTLRT	HCD
FAANTVLNGEPEEAAVEFD(-.98)	F3:21164	19	79	79	19	1011.48	2	67.33	-	2020.94	4.3	98 98 91 84 85 87 94 76 27 63 38 99 100 98 96 95 86 53 42	FAANTVLNGEPEEAAVEFD(-.98)	HCD
DDAEKKMGQLVYPR	F3:21320	14	79	79	14	550.615	3	67.56	-	1648.82	-1.4	95 96 97 99 98 89 8 4 48 99 98 98 97 90	DDAEKKMGQLVYPR	HCD
DYCLCCLDS	F3:25521	9	79	79	9	517.684	2	78.33	-	1033.36	-2.4	85 88 88 94 71 45 78 87 78	DYCLCCLDS	HCD
DERPSSDYLSNVYLGLEE	F3:28222	18	79	79	18	1043.49	2	85.46	-	2084.95	5.6	79 88 61 56 64 90 95 96 94 85 51 70 87 88 49 79 94 96	DERPSSDYLSNVYLGLEE	HCD
DELCHLDKSGFGGFH	F3:29121	15	79	79	15	831.375	2	87.67	-	1660.73	3.7	23 48 71 66 44 95 98 97 97 92 98 88 89 98 90	DELCHLDKSGFGGFH	HCD
AEH(+15.99)DELDKSGFGGFH	F3:31800	15	79	79	15	831.375	2	94.58	-	1660.71	14	14 35 43 79 95 96 97 97 96 87 96 86 87 97 86	AEH(+15.99)DELDKSGFGGFH	HCD
PM(+15.99)LNFDNVGFDDFGAPSRSH(+15.99)	F3:33755	20	79	79	20	1128	2	100.07	-	2253.97	6.5	17 26 73 54 56 86 89 96 93 96 97 97 98 92 81 76 91 84 93 92	PM(+15.99)LNFDNVGFDDFGAPSRSH(+15.99)	HCD
M(+15.99)PLNFDNVGFDDFGAPSRSH(+15.99)	F3:33755	20	79	79	20	1128	2	100.07	-	2253.97	6.5	24 20 70 52 56 86 89 96 93 96 97 97 98 92 81 76 91 84 93 92	M(+15.99)PLNFDNVGFDDFGAPSRSH(+15.99)	HCD
WGGKEVDWTALFVFAPHA(-.98)	F3:41444	18	79	79	18	1015.53	2	120.59	-	2029.02	12.7	32 47 51 89 100 100 100 92 89 90 98 90 90 96 98 83 34 53	WGGKEVDWTALFVFAPHA(-.98)	HCD
AEM(+15.99)LQWAR	F3:18309	8	79	79	8	510.751	2	59.76	-	1019.49	1.2	62 75 59 80 84 88 94 91	AEM(+15.99)LQWAR	HCD
KLRSW(+15.99)FH(+15.99)P(-.98)	F2:1965	8	79	79	8	551.3	2	9.43	-	1100.59	-1.8	84 86 64 66 65 82 92 99	KLRSW(+15.99)FH(+15.99)P(-.98)	HCD
KVELMP(-.98)	F2:10498	6	79	79	6	358.216	2	33.9	-	714.41	10.4	92 93 86 75 52 81	KVELMP(-.98)	HCD
RGQTRAV(-.98)	F2:10527	7	79	79	7	393.734	2	33.94	-	785.462	-11.9	81 74 78 63 73 93 93	RGQTRAV(-.98)	HCD
HLGPDYTNASH	F2:11639	11	79	79	11	606.278	2	36.86	-	1210.54	3.6	80 88 67 88 81 86 90 59 75 78 81	HLGPDYTNASH	HCD
LFPLLQW(+15.99)GQ(-.98)	F2:12121	9	79	79	9	372.88	3	38.08	-	1115.61	4.1	97 90 45 85 87 74 74 80 80	LFPLLQW(+15.99)GQ(-.98)	HCD
TPDSKHCCTGY	F2:12170	11	79	79	11	606.238	2	38.23	-	1210.47	-10.6	82 77 90 84 87 95 72 62 78 70 79	TPDSKHCCTGY	HCD
LFPLLM(+15.99)FPP(-.98)	F2:12565	9	79	79	9	363.876	3	39.27	-	1088.61	-2.4	93 86 37 60 63 90 93 95 96	LFPLLM(+15.99)FPP(-.98)	HCD
QDMPPDVPPNQ(-.98)	F2:12667	11	79	79	11	618.796	2	39.48	-	1235.56	13.5	59 69 86 86 77 74 74 84 88 90 87	QDMPPDVPPNQ(-.98)	HCD
KW(+15.99)EDFLPAPKEE	F2:14518	12	79	79	12	502.242	3	44.6	-	1503.72	-13.6	98 90 98 86 85 94 56 46 48 76 90 86	KW(+15.99)EDFLPAPKEE	HCD
KLRSKGELKL	F2:15428	10	79	79	10	391.255	3	46.62	-	1170.74	-1.4	97 85 37 73 87 62 94 91 69 96	KLRSKGELKL	HCD
KTVRFLLELT	F2:18514	10	79	79	10	407.255	3	55.34	-	1218.73	7.2	79 70 63 54 73 83 88 97 97 90	KTVRFLLELT	HCD
QNQQSDSTYT	F2:19314	10	79	79	10	586.247	2	57.22	-	1170.48	0.9	41 68 65 63 75 97 95 97 97 92	QNQQSDSTYT	HCD
WAPEAM(+15.99)PAVVSY	F2:19729	12	79	79	12	668.817	2	58.2	-	1335.62	1.4	88 90 90 97 79 39 27 63 95 97 98 92	WAPEAM(+15.99)PAVVSY	HCD
RRM(+15.99)YYEELDKELVW(-.98)	F2:21762	14	79	79	14	972.997	2	63.73	-	1943.96	12	73 56 60 45 48 87 97 83 82 98 99 98 98 92	RRM(+15.99)YYEELDKELVW(-.98)	HCD
ETNEAGM(+15.99)LGVR(-.98)	F2:24303	11	79	79	11	596.29	2	70.35	-	1190.57	-4.9	65 40 66 72 89 82 95 98 88 91 87	ETNEAGM(+15.99)LGVR(-.98)	HCD
DTHPM(+15.99)LDKSGFGGFH	F2:30713	15	79	79	15	831.374	2	87.63	-	1660.73	2.1	18 37 62 66 79 96 97 96 96 90 96 86 87 97 88	DTHPM(+15.99)LDKSGFGGFH	HCD
EM(+15.99)PPQCQ(-.98)	F2:10766	7	79	79	7	424.18	2	34.55	-	846.336	10.6	90 57 63 87 77 84 97	EM(+15.99)PPQCQ(-.98)	HCD
TSH(+15.99)SPFECL	F2:24727	9	79	79	9	518.72	2	71.54	-	1035.43	-7.6	52 55 86 91 83 75 94 94 90	TSH(+15.99)SPFECL	HCD
STH(+15.99)SPEFCL	F2:24727	9	79	79	9	518.72	2	71.54	-	1035.43	-7.6	88 89 91 92 64 75 45 86 84	STH(+15.99)SPEFCL	HCD
KNSGKAL	F1:1450	7	78	78	7	359.216	2	7.47	-	716.418	-1.1	87 82 98 72 76 51 86	KNSGKAL	HCD
KKFAPQK	F1:1547	7	78	78	7	423.768	2	7.59	-	845.512	11	99 99 91 77 41 79 67	KKFAPQK	HCD
QKHHHPP(-.98)	F1:4048	7	78	78	7	440.245	2	17.21	-	878.462	14.5	76 82 73 50 72 95 98	QKHHHPP(-.98)	HCD
ELFGKVH(+15.99)TN(-.98)	F1:4111	9	78	78	9	353.863	3	17.25	-	1058.55	14.7	99 99 98 80 86 64 37 56 92	ELFGKVH(+15.99)TN(-.98)	HCD
KKGWGKSSRT	F1:6613	10	78	78	10	378.889	3	23.97	-	1133.63	13	99 99 84 91 84 70 54 64 71 74	KKGWGKSSRT	HCD
LEQEERNTEQL	F1:8340	11	78	78	11	463.555	3	28.45	-	1387.66	-9.5	90 98 96 99 99 79 20 20 86 84 95	LEQEERNTEQL	HCD
KKGFNKDKDKPKDDK	F1:8694	15	78	78	15	597.67	3	29.26	-	1789.97	11.8	98 99 56 39 27 80 92 91 84 77 79 94 95 90 85	KKGFNKDKDKPKDDK	HCD
LFEHCERCEPK(-.98)	F1:8909	11	78	78	11	463.884	3	29.94	-	1388.63	-2.6	97 96 96 61 53 78 40 57 100 98 92	LFEHCERCEPK(-.98)	HCD
MKTHMRWR	F1:9533	8	78	78	8	382.527	3	31.7	-	1144.57	-12.4	86 87 55 51 76 82 98 95	MKTHMRWR	HCD
KQDPFVKKD(-.98)	F1:11308	9	78	78	9	368.541	3	36.2	-	1102.61	-12.2	79 34 37 87 84 93 99 98 93	KQDPFVKKD(-.98)	HCD
LAGGASGGAHGNAN(-.98)	F1:11713	14	78	78	14	384.853	3	37.2	-	1151.54	-4.3	99 95 78 71 91 93 71 48 47 63 62 89 93 96	LAGGASGGAHGNAN(-.98)	HCD
QTAEQKGMQLVYPR	F1:12435	14	78	78	14	550.287	3	39.21	-	1647.84	-1.6	22 35 63 79 76 89 96 91 83 98 97 95 93 81	QTAEQKGMQLVYPR	HCD
QTAEKQGMQLVYPR	F1:12435	14	78	78	14	550.287	3	39.21	-	1647.84	-1.6	22 35 63 79 76 89 96 92 83 98 97 95 93 81	QTAEKQGMQLVYPR	HCD
KLMPYW(+15.99)LT	F1:12484	8	78	78	8	534.288	2	39.26	-	1066.55	8.3	79 50 39 86 93 87 96 95	KLMPYW(+15.99)LT	HCD
TALSAVLQLPK	F1:15059	11	78	78	11	570.852	2	45.76	-	1139.69	-1	76 73 69 64 33 79 91 86 99 98 94	TALSAVLQLPK	HCD
ERVWCLLMMAP(-.98)	F1:15191	11	78	78	11	674.333	2	46.1	-	1346.67	-11	82 63 55 63 73 93 92 87 93 86 72	ERVWCLLMMAP(-.98)	HCD
LFTQNLRDLPCM(+15.99)LLPR	F1:17315	16	78	78	16	649.346	3	51.46	-	1945.03	-6.3	94 92 98 89 95 99 75 81 82 28 44 56 42 95 94 86	LFTQNLRDLPCM(+15.99)LLPR	HCD
KKCWGV	F1:4063	6	78	78	6	360.693	2	17.13	-	719.379	-11.3	73 83 79 88 59 91	KKCWGV	HCD
KKKTLVTKKH(-.98)(+15.99)	F1:6422	10	78	78	10	613.417	2	23.36	-	1224.8	13.5	39 76 52 83 91 82 86 94 93 90	KKKTLVTKKH(-.98)(+15.99)	HCD
FAHMYAAEAQWLVYHW	F1:12969	16	78	78	16	506.49	4	40.37	-	2021.92	4	70 91 89 54 80 97 95 97 90 84 72 83 91 88 43 42	FAHMYAAEAQWLVYHW	HCD
VW(+15.99)SPPLMSVCKGV	F3:7179	13	78	78	13	473.575	3	30.34	-	1417.71	-3.8	97 91 87 58 39 59 76 80 78 91 90 80 95	VW(+15.99)SPPLMSVCKGV	HCD
LYKFYQMANLSWHH(-.98)	F3:16425	14	78	78	14	612.98	3	54.81	-	1835.89	14.2	96 95 77 70 38 55 88 69 68 91 90 86 90 84	LYKFYQMANLSWHH(-.98)	HCD
KNLNDDSKEDLKCVKPV	F3:19397	17	78	78	17	649	3	62.61	-	1944	-10.8	66 69 97 94 97 96 96 99 98 94 97 94 29 32 53 63 62	KNLNDDSKEDLKCVKPV	HCD
KNLNDDSKEDLKMAKPV	F3:19397	17	78	78	17	649	3	62.61	-	1944	-10.8	66 69 97 94 97 96 96 99 98 94 97 95 33 33 54 55 52	KNLNDDSKEDLKMAKPV	HCD
FAANTVLGGGPEEEAAVEFD(-.98)	F3:21164	20	78	78	20	1011.48	2	67.33	-	2020.94	4.3	98 98 92 86 87 89 95 47 44 35 45 83 100 100 98 96 95 88 54 46	FAANTVLGGGPEEEAAVEFD(-.98)	HCD
ENAQAADQSGGLPHP(-.98)	F3:22839	15	78	78	15	745.854	2	71.54	-	1489.69	1.4	89 61 68 74 79 95 97 83 77 48 84 90 65 77 97	ENAQAADQSGGLPHP(-.98)	HCD
ENAQAADQSNLPHP(-.98)	F3:22839	14	78	78	14	745.854	2	71.54	-	1489.69	1.4	88 60 66 72 78 94 96 75 69 77 89 63 76 97	ENAQAADQSNLPHP(-.98)	HCD
RMPVSSAGDVGHVF	F3:24768	14	78	78	14	729.864	2	76.38	-	1457.71	3.8	56 67 57 87 98 91 64 23 77 96 93 98 97 95	RMPVSSAGDVGHVF	HCD
EW(+15.99)WLAWNPSCECGS	F3:28590	14	78	78	14	842.329	2	86.59	-	1682.65	-3.7	92 52 93 99 97 86 84 51 57 83 94 60 71 86	EW(+15.99)WLAWNPSCECGS	HCD
DYHQDMLT	F3:31039	8	78	78	8	511.719	2	92.87	-	1021.42	5	93 89 43 42 81 87 96 94	DYHQDMLT	HCD
EDH(+15.99)AELDKSGFGGFH	F3:31800	15	78	78	15	831.375	2	94.58	-	1660.71	14	87 40 15 18 92 97 97 97 96 88 96 87 88 97 87	EDH(+15.99)AELDKSGFGGFH	HCD
EDHSELDKSGFGGFH	F3:31800	15	78	78	15	831.375	2	94.58	-	1660.71	14	85 40 15 18 92 97 97 97 96 88 96 87 88 97 87	EDHSELDKSGFGGFH	HCD
HCLDEHLDTESTFH	F3:31748	14	78	78	14	842.365	2	94.59	-	1682.7	9.7	75 69 81 82 96 54 78 89 89 97 52 55 87 97	HCLDEHLDTESTFH	HCD
VW(+15.99)SHTLSVSCKGV	F2:8952	13	78	78	13	473.576	3	29.92	-	1417.7	1.9	95 81 71 45 43 91 74 80 86 94 88 76 94	VW(+15.99)SHTLSVSCKGV	HCD
DTKVPEVDKT(-.98)	F2:9830	10	78	78	10	565.802	2	32.24	-	1129.6	-6.7	92 95 96 90 66 62 37 82 84 81	DTKVPEVDKT(-.98)	HCD
TPDSKHCTCGY	F2:12170	11	78	78	11	606.238	2	38.23	-	1210.47	-10.6	84 79 91 86 87 91 62 56 84 68 77	TPDSKHCTCGY	HCD
KAW(+15.99)PWPPNK(-.98)	F2:12612	9	78	78	9	569.812	2	39.45	-	1137.61	0.8	85 43 44 88 87 82 83 95 99	KAW(+15.99)PWPPNK(-.98)	HCD
KW(+15.99)EFDLPAPKEE	F2:14518	12	78	78	12	502.242	3	44.6	-	1503.72	-13.6	98 88 98 82 84 93 55 47 48 76 90 86	KW(+15.99)EFDLPAPKEE	HCD
WAPEAM(+15.99)VPAVSY	F2:19729	12	78	78	12	668.817	2	58.2	-	1335.62	1.4	91 93 93 98 83 40 20 50 92 97 97 92	WAPEAM(+15.99)VPAVSY	HCD
TYFEHCH(+15.99)E	F2:21098	8	78	78	8	541.203	2	62.04	-	1080.4	-4.2	80 78 77 91 89 75 64 77	TYFEHCH(+15.99)E	HCD
EGH(+15.99)SPQLVH(-.98)(+15.99)	F2:24802	9	78	78	9	517.748	2	71.58	-	1033.49	-12	88 32 72 83 85 87 96 86 81	EGH(+15.99)SPQLVH(-.98)(+15.99)	HCD
VMMPKPLKVK	F2:26806	10	78	78	10	585.856	2	77.16	-	1169.7	-4	96 97 92 86 78 39 63 92 78 69	VMMPKPLKVK	HCD
VMKNNPLKVK	F2:26806	10	78	78	10	585.856	2	77.16	-	1169.7	2.5	96 96 84 79 72 42 64 94 81 73	VMKNNPLKVK	HCD
SEHPM(+15.99)LDKSGFGGFH	F2:30713	15	78	78	15	831.374	2	87.63	-	1660.73	2.1	12 33 55 67 79 96 97 96 96 90 96 86 87 97 88	SEHPM(+15.99)LDKSGFGGFH	HCD
QTNSM(+15.99)LEELMVK	F2:32098	12	78	78	12	719.845	2	91.11	-	1437.68	-6.8	35 53 63 80 48 87 98 98 96 95 98 92	QTNSM(+15.99)LEELMVK	HCD
EDVSM(+15.99)LEELMVK	F2:32098	12	78	78	12	719.845	2	91.11	-	1437.67	1	54 61 57 62 44 87 98 98 96 95 98 92	EDVSM(+15.99)LEELMVK	HCD
QPQDELDKSGFNFH	F2:32198	14	78	78	14	831.374	2	91.72	-	1660.75	-9.2	28 49 64 73 65 68 93 96 94 90 95 94 98 90	QPQDELDKSGFNFH	HCD
KKYVYTLPM(-.98)(+15.99)	F2:37374	9	78	78	9	579.326	2	105.18	-	1156.63	5.1	57 71 44 84 79 87 95 97 92	KKYVYTLPM(-.98)(+15.99)	HCD
W(+15.99)WSLDDN(-.98)	F2:17992	7	78	78	7	475.705	2	53.68	-	949.393	3.7	67 44 66 97 94 92 87	W(+15.99)WSLDDN(-.98)	HCD
KKAPFQK	F1:1547	7	77	77	7	423.768	2	7.59	-	845.512	11	99 99 80 61 44 79 81	KKAPFQK	HCD
KAW(+15.99)PDAPPNK(-.98)	F1:7221	10	77	77	10	569.812	2	25.32	-	1137.59	14.9	80 43 43 90 86 85 88 87 89 86	KAW(+15.99)PDAPPNK(-.98)	HCD
KSWPDAPPNK(-.98)	F1:7221	10	77	77	10	569.812	2	25.32	-	1137.59	14.9	80 42 43 89 85 84 87 87 89 86	KSWPDAPPNK(-.98)	HCD
LFPLH(+15.99)LLET	F1:7836	9	77	77	9	366.877	3	27.04	-	1097.61	-3.5	89 83 35 81 53 81 81 98 94	LFPLH(+15.99)LLET	HCD
FKFFASEFKPRAKF	F1:8591	14	77	77	14	438.242	4	29.04	-	1748.94	-0.3	96 97 87 50 73 77 92 92 77 51 48 68 81 96	FKFFASEFKPRAKF	HCD
KKGGGFKDKDKPKDDK	F1:8694	16	77	77	16	597.67	3	29.26	-	1789.97	11.8	98 99 80 48 14 33 87 90 90 82 85 77 94 95 90 85	KKGGGFKDKDKPKDDK	HCD
KKGNFKDKDKPKDDK	F1:8694	15	77	77	15	597.67	3	29.26	-	1789.97	11.8	98 98 52 27 27 79 92 91 84 77 79 94 95 90 85	KKGNFKDKDKPKDDK	HCD
QDKPFVKKD(-.98)	F1:11308	9	77	77	9	368.541	3	36.2	-	1102.61	-12.2	48 51 51 84 82 93 99 98 93	QDKPFVKKD(-.98)	HCD
KPMSW(+15.99)LADT	F1:12139	9	77	77	9	532.762	2	38.3	-	1063.5	8	78 69 54 86 66 82 87 93 82	KPMSW(+15.99)LADT	HCD
ENFLEM(+15.99)VYLT	F1:12543	10	77	77	10	637.811	2	39.5	-	1273.59	13.2	57 57 72 52 91 81 83 93 99 93	ENFLEM(+15.99)VYLT	HCD
QDFLEM(+15.99)VYLT	F1:12543	10	77	77	10	637.811	2	39.5	-	1273.59	13.2	40 71 74 55 90 80 82 93 98 93	QDFLEM(+15.99)VYLT	HCD
MLAFPK	F1:14702	6	77	77	6	353.699	2	44.71	-	705.388	-7.2	55 84 52 90 88 97	MLAFPK	HCD
LFTQNLRDLPCYPLPR	F1:17315	16	77	77	16	649.346	3	51.46	-	1945.02	-4.5	95 93 98 90 96 99 77 83 84 29 45 38 37 95 95 88	LFTQNLRDLPCYPLPR	HCD
RPDH(+15.99)LAYCHK	F1:21737	10	77	77	10	628.303	2	62.25	-	1254.59	-1.1	79 65 73 68 66 53 95 95 93 91	RPDH(+15.99)LAYCHK	HCD
APKTPKT(-.98)	F1:5960	7	77	77	7	371.239	2	22.12	-	740.455	13.2	92 82 79 77 58 72 85	APKTPKT(-.98)	HCD
VW(+15.99)SPPLMSVCKR	F3:7179	12	77	77	12	473.575	3	30.34	-	1417.72	-11.7	97 92 87 58 39 56 76 79 87 90 92 82	VW(+15.99)SPPLMSVCKR	HCD
MNHW(+15.99)H(+15.99)SHGH(+15.99)H(-.98)	F3:8615	10	77	77	10	442.854	3	34.38	-	1325.52	12.6	68 75 45 77 72 74 92 89 96 91	MNHW(+15.99)H(+15.99)SHGH(+15.99)H(-.98)	HCD
FKLMKVYLLKF(-.98)	F3:8782	11	77	77	11	476.968	3	34.93	-	1427.87	7.3	97 99 97 92 81 38 25 44 96 96 94	FKLMKVYLLKF(-.98)	HCD
RQKAACCR	F3:9575	8	77	77	8	468.231	2	37.08	-	934.459	-12.8	97 96 87 46 46 70 91 90	RQKAACCR	HCD
RKQAACCR	F3:9575	8	77	77	8	468.231	2	37.08	-	934.459	-12.8	97 96 86 46 46 70 91 90	RKQAACCR	HCD
QYVPVLQ(-.98)	F3:10532	7	77	77	7	423.242	2	39.47	-	844.481	-13.9	68 89 82 59 86 90 70	QYVPVLQ(-.98)	HCD
ELEQEVGWRDE(-.98)	F3:11877	11	77	77	11	694.831	2	43.11	-	1387.64	7.1	98 97 99 88 93 19 10 60 93 98 97	ELEQEVGWRDE(-.98)	HCD
VVEKNLKKTLKEY	F3:13108	13	77	77	13	531.322	3	46.26	-	1590.93	6.9	47 64 79 62 87 91 90 62 49 93 87 96 97	VVEKNLKKTLKEY	HCD
KVPLRLLNKQD(-.98)	F3:13409	11	77	77	11	441.611	3	47	-	1321.82	-5.3	99 99 95 97 84 96 88 45 45 45 61	KVPLRLLNKQD(-.98)	HCD
KVPLRLLNQKD(-.98)	F3:13409	11	77	77	11	441.611	3	47	-	1321.82	-5.3	99 99 95 97 84 96 88 45 45 45 61	KVPLRLLNQKD(-.98)	HCD
SCGPLDCESSLPP	F3:15340	13	77	77	13	435.525	3	52.07	-	1303.54	9.1	29 43 55 94 94 91 90 95 60 91 93 88 89	SCGPLDCESSLPP	HCD
KDFELM(+15.99)VYLT	F3:19980	10	77	77	10	637.812	2	64.16	-	1273.63	-13.9	80 81 72 77 46 50 88 95 98 93	KDFELM(+15.99)VYLT	HCD
AGTSNEAGM(+15.99)LKSP(-.98)	F3:21071	13	77	77	13	639.314	2	67	-	1276.61	4.7	24 16 49 84 82 95 96 92 97 99 95 98 87	AGTSNEAGM(+15.99)LKSP(-.98)	HCD
LDELDKSGFGGFH	F3:24772	13	77	77	13	474.561	3	76.52	-	1420.66	-0.8	43 25 71 92 85 95 94 68 82 84 86 97 89	LDELDKSGFGGFH	HCD
DYCLCTDW(+15.99)	F3:25521	8	77	77	8	517.684	2	78.33	-	1033.35	0.9	83 87 87 92 71 42 85 73	DYCLCTDW(+15.99)	HCD
KDVVGM(+15.99)NDFGPAGKSPD(-.98)	F3:26845	17	77	77	17	874.921	2	81.89	-	1747.82	4.7	69 70 67 84 89 95 95 98 98 92 68 78 53 70 69 60 62	KDVVGM(+15.99)NDFGPAGKSPD(-.98)	HCD
DERPSSDYLSVNYLGLEE	F3:28222	18	77	77	18	1043.49	2	85.46	-	2084.95	5.6	82 89 65 60 68 92 96 97 95 80 26 43 84 89 53 81 95 97	DERPSSDYLSVNYLGLEE	HCD
HCVEELHDTESTFH	F3:31748	14	77	77	14	842.365	2	94.59	-	1682.7	9.7	76 55 50 81 96 78 82 89 88 97 52 55 87 97	HCVEELHDTESTFH	HCD
LLPSTLKL	F3:32121	8	77	77	8	442.794	2	95.75	-	883.574	-0.7	99 99 92 74 34 45 87 91	LLPSTLKL	HCD
DFDELDNVGFNDFGPASGVLQ(-.98)	F3:33295	21	77	77	21	1128	2	98.93	-	2254.02	-10.8	34 30 63 82 93 98 98 97 95 97 94 97 97 95 68 72 89 69 71 59 35	DFDELDNVGFNDFGPASGVLQ(-.98)	HCD
FDDELDNVGFNDFGPASGVQL(-.98)	F3:33295	21	77	77	21	1128	2	98.93	-	2254.02	-10.8	28 32 67 85 93 99 98 97 95 97 94 97 97 95 68 73 89 64 72 41 35	FDDELDNVGFNDFGPASGVQL(-.98)	HCD
DFDELDNVGFNDFGPASGVQL(-.98)	F3:33295	21	77	77	21	1128	2	98.93	-	2254.02	-10.8	34 31 64 83 93 99 98 97 95 97 94 97 97 95 69 73 89 64 72 41 35	DFDELDNVGFNDFGPASGVQL(-.98)	HCD
QEVQETWEEKATC	F3:20388	13	77	77	13	790.856	2	65.2	-	1579.68	9.9	58 80 80 94 99 96 95 99 98 83 46 43 34	QEVQETWEEKATC	HCD
DNKPPVDMPAH(-.98)	F2:7246	11	77	77	11	610.297	2	25.11	-	1218.58	-2.1	68 72 67 66 88 74 77 87 92 87 78	DNKPPVDMPAH(-.98)	HCD
LYENTP(-.98)	F2:7857	6	77	77	6	368.185	2	26.76	-	734.36	-5.5	62 59 92 80 84 87	LYENTP(-.98)	HCD
YLENTP(-.98)	F2:7857	6	77	77	6	368.185	2	26.76	-	734.36	-5.5	52 68 92 80 84 87	YLENTP(-.98)	HCD
VW(+15.99)SHTLVSSCKGV	F2:8952	13	77	77	13	473.576	3	29.92	-	1417.7	1.9	95 81 71 45 44 91 70 75 88 94 88 76 94	VW(+15.99)SHTLVSSCKGV	HCD
VW(+15.99)STHLVSSCKGV	F2:8952	13	77	77	13	473.576	3	29.92	-	1417.7	1.9	95 82 70 43 42 91 71 75 88 94 88 76 94	VW(+15.99)STHLVSSCKGV	HCD
DTKVPLDDKT(-.98)	F2:9830	10	77	77	10	565.802	2	32.24	-	1129.6	-6.7	92 95 96 92 68 44 40 85 86 83	DTKVPLDDKT(-.98)	HCD
DTKVPDLDKT(-.98)	F2:9830	10	77	77	10	565.802	2	32.24	-	1129.6	-6.7	92 95 96 92 68 36 46 81 83 83	DTKVPDLDKT(-.98)	HCD
HLVWSTQETC	F2:16388	10	77	77	10	602.273	2	49.33	-	1202.54	-6.4	93 97 99 90 88 79 59 88 48 39	HLVWSTQETC	HCD
HTLTVMT	F2:19270	7	77	77	7	401.712	2	57.14	-	801.405	6.2	87 82 79 57 68 75 92	HTLTVMT	HCD
HNYEHLGFVKSL(-.98)	F2:19339	12	77	77	12	721.877	2	57.28	-	1441.75	-4.8	69 63 63 87 96 97 90 94 93 70 68 44	HNYEHLGFVKSL(-.98)	HCD
WAPEAM(+15.99)APVVSY	F2:19729	12	77	77	12	668.817	2	58.2	-	1335.62	1.4	88 90 91 97 79 34 27 43 95 98 98 92	WAPEAM(+15.99)APVVSY	HCD
WAPEAM(+15.99)PVAVSY	F2:19729	12	77	77	12	668.817	2	58.2	-	1335.62	1.4	88 90 90 97 80 42 21 47 90 95 95 89	WAPEAM(+15.99)PVAVSY	HCD
RRM(+15.99)YYEEDLKELVW(-.98)	F2:21762	14	77	77	14	972.997	2	63.73	-	1943.96	12	70 52 56 40 41 70 96 86 91 98 99 98 98 90	RRM(+15.99)YYEEDLKELVW(-.98)	HCD
ENTEAGM(+15.99)LGVR(-.98)	F2:24303	11	77	77	11	596.29	2	70.35	-	1190.57	-4.9	58 46 57 66 89 82 95 98 88 91 87	ENTEAGM(+15.99)LGVR(-.98)	HCD
VMKNNPLKKV	F2:26806	10	77	77	10	585.856	2	77.16	-	1169.7	2.5	96 96 84 79 72 41 63 93 79 70	VMKNNPLKKV	HCD
LLLALTKN(-.98)	F2:33820	8	77	77	8	442.794	2	95.54	-	883.585	-14.5	54 96 95 80 78 66 80 67	LLLALTKN(-.98)	HCD
EQPPKCPKPP(-.98)	F2:7351	10	77	77	10	560.305	2	25.48	-	1118.59	5.1	80 58 63 96 95 92 75 82 70 64	EQPPKCPKPP(-.98)	HCD
KKVSADW(+15.99)YPH	F1:1465	10	76	76	10	416.217	3	7.49	-	1245.61	13	69 67 65 84 82 73 66 85 85 87	KKVSADW(+15.99)YPH	HCD
EKWLK(-.98)	F1:1505	5	76	76	5	351.724	2	7.59	-	701.422	14.6	93 82 65 55 86	EKWLK(-.98)	HCD
KKGKKGWGSSKRT	F1:5143	13	76	76	13	483.293	3	19.79	-	1446.84	9.6	98 99 99 99 97 85 86 77 38 38 39 66 69	KKGKKGWGSSKRT	HCD
KKGKKGWGSKSRT	F1:5143	13	76	76	13	483.293	3	19.79	-	1446.84	9.6	98 99 98 99 97 85 86 71 33 37 50 66 69	KKGKKGWGSKSRT	HCD
EKPPKCNPAH(-.98)	F1:5139	10	76	76	10	560.283	2	20.21	-	1118.57	-12.9	94 89 91 87 48 49 63 91 84 75	EKPPKCNPAH(-.98)	HCD
QNKEKYGVTKR	F1:6665	11	76	76	11	450.921	3	24	-	1349.74	-1	26 55 86 97 90 95 68 81 93 91 60	QNKEKYGVTKR	HCD
LEQEERSAGEQL	F1:8340	12	76	76	12	463.555	3	28.45	-	1387.66	-9.5	90 97 95 99 98 89 46 24 20 90 79 92	LEQEERSAGEQL	HCD
LEQEERSAADQL	F1:8340	12	76	76	12	463.555	3	28.45	-	1387.66	-9.5	90 97 95 99 98 89 47 24 35 71 78 92	LEQEERSAADQL	HCD
NQKEERWR	F1:8481	8	76	76	8	382.528	3	28.84	-	1144.57	-11.1	26 56 59 84 100 96 99 93	NQKEERWR	HCD
KFLNSMLEH(+15.99)AR	F1:9620	11	76	76	11	681.362	2	31.92	-	1360.69	13.5	94 92 79 35 37 81 94 95 77 78 75	KFLNSMLEH(+15.99)AR	HCD
KDVSFPVPTT	F1:10351	10	76	76	10	364.201	3	33.76	-	1089.57	9.9	58 60 42 80 90 91 93 86 90 71	KDVSFPVPTT	HCD
KTRVFLLTKD(-.98)	F1:10394	10	76	76	10	407.255	3	33.81	-	1218.74	-2.5	79 68 25 37 78 93 96 95 96 97	KTRVFLLTKD(-.98)	HCD
LAKQGSLQLLPPALF(-.98)	F1:11097	15	76	76	15	532.326	3	35.57	-	1593.96	-2.5	97 97 97 93 36 24 50 50 95 92 77 62 86 93 98	LAKQGSLQLLPPALF(-.98)	HCD
QTM(+15.99)FGPALGPDT	F1:11642	12	76	76	12	625.798	2	37.01	-	1249.56	13	32 43 67 96 91 95 94 89 80 69 81 84	QTM(+15.99)FGPALGPDT	HCD
LAGGASGGGHANAN(-.98)	F1:11713	14	76	76	14	384.853	3	37.2	-	1151.54	-4.3	99 95 77 70 91 92 73 46 15 45 85 89 93 96	LAGGASGGGHANAN(-.98)	HCD
EGVAAEELLGNVH(+15.99)V(-.98)	F1:11859	14	76	76	14	726.376	2	37.58	-	1450.74	-2.9	83 49 91 93 83 95 92 59 60 60 88 80 71 62	EGVAAEELLGNVH(+15.99)V(-.98)	HCD
NSDKEAGFLKNT	F1:12617	12	76	76	12	662.326	2	39.57	-	1322.65	-7.4	73 79 79 76 99 98 87 93 92 43 44 58	NSDKEAGFLKNT	HCD
NSDKEAGFLMGR(-.98)	F1:12617	12	76	76	12	662.326	2	39.57	-	1322.64	-2.6	76 81 81 78 99 99 88 94 89 41 26 65	NSDKEAGFLMGR(-.98)	HCD
VAWNGGAHEPM(+15.99)	F1:13315	11	76	76	11	395.505	3	41.26	-	1183.51	-13.6	89 95 90 89 93 79 88 56 90 34 34	VAWNGGAHEPM(+15.99)	HCD
QTVLGFNDFGPASRHC	F1:16042	16	76	76	16	874.919	2	48.32	-	1747.81	7.6	32 39 56 79 97 96 93 96 97 89 73 75 85 82 75 65	QTVLGFNDFGPASRHC	HCD
EGLANWAMDNYT	F1:17759	12	76	76	12	692.803	2	52.55	-	1383.58	10.8	92 73 92 97 66 56 41 41 85 86 94 89	EGLANWAMDNYT	HCD
DYENHLCE	F1:18451	8	76	76	8	511.699	2	54.37	-	1021.38	2.5	96 93 81 52 59 83 67 80	DYENHLCE	HCD
ETPAATH(-.98)	F1:1447	7	76	76	7	363.18	2	7.45	-	724.35	-5.6	92 79 71 79 71 69 74	ETPAATH(-.98)	HCD
RLKTLFPTP(-.98)	F1:3806	9	76	76	9	357.891	3	16.47	-	1070.66	-7.9	80 78 80 81 62 56 70 92 87	RLKTLFPTP(-.98)	HCD
WPQQAP(-.98)	F1:5060	6	76	76	6	363.193	2	19.74	-	724.366	8.6	78 65 64 73 91 89	WPQQAP(-.98)	HCD
QYGVTAKERLALYRVE	F1:8309	16	76	76	16	474.766	4	28.28	-	1895.03	4.7	56 86 85 95 97 97 95 97 79 73 31 40 47 68 83 93	QYGVTAKERLALYRVE	HCD
FAHMYAAEAQWLVYNGH(-.98)(+15.99)	F1:12969	17	76	76	17	506.49	4	40.37	-	2021.92	5.9	69 91 89 56 81 97 96 98 91 85 59 83 91 87 76 13 39	FAHMYAAEAQWLVYNGH(-.98)(+15.99)	HCD
DNRPPKGPSHD	F3:5297	11	76	76	11	610.298	2	24.45	-	1218.57	5.7	89 93 81 91 83 81 25 64 77 77 79	DNRPPKGPSHD	HCD
VW(+15.99)SPPLMVSCKGV	F3:7179	13	76	76	13	473.575	3	30.34	-	1417.71	-3.8	96 91 86 57 38 58 74 75 70 90 90 79 94	VW(+15.99)SPPLMVSCKGV	HCD
FKLMKVLYLKF(-.98)	F3:8782	11	76	76	11	476.968	3	34.93	-	1427.87	7.3	97 99 97 92 82 38 31 34 96 92 88	FKLMKVLYLKF(-.98)	HCD
ESGRLHMYES	F3:9346	10	76	76	10	604.779	2	36.36	-	1207.53	12.2	88 80 94 72 91 72 30 50 95 92	ESGRLHMYES	HCD
SEGRLHFM(+15.99)ES	F3:9346	10	76	76	10	604.779	2	36.36	-	1207.53	12.2	85 95 93 69 89 69 29 47 94 90	SEGRLHFM(+15.99)ES	HCD
MNEEEH(+15.99)QAECH(-.98)	F3:9924	11	76	76	11	686.25	2	37.92	-	1370.5	-8.7	64 42 87 64 64 84 82 84 97 89 83	MNEEEH(+15.99)QAECH(-.98)	HCD
KEKLKLENKV	F3:11738	10	76	76	10	410.259	3	42.59	-	1227.76	-1	81 71 57 42 45 84 95 94 99 97	KEKLKLENKV	HCD
LEEQEENQKEL	F3:11933	11	76	76	11	463.557	3	43.11	-	1387.65	0.7	91 98 100 97 97 76 27 18 66 92 85	LEEQEENQKEL	HCD
LEEQEENKQEL	F3:11933	11	76	76	11	463.557	3	43.11	-	1387.65	0.7	91 98 100 97 97 76 27 18 66 92 85	LEEQEENKQEL	HCD
EKCGKYFEGKVP(-.98)	F3:14615	12	76	76	12	692.354	2	50.14	-	1382.7	-5.9	95 89 88 70 82 84 86 97 34 50 73 67	EKCGKYFEGKVP(-.98)	HCD
AFAWNNADFES	F3:15127	11	76	76	11	636.26	2	51.49	-	1270.53	-14.9	43 92 95 92 92 77 70 62 55 81 88	AFAWNNADFES	HCD
KANDDHLGFVATR(-.98)	F3:16511	13	76	76	13	481.588	3	54.95	-	1441.74	-0.2	74 70 32 40 93 96 95 86 93 96 82 73 62	KANDDHLGFVATR(-.98)	HCD
QTM(+15.99)FGPAAVPDT	F3:17949	12	76	76	12	625.798	2	58.86	-	1249.56	13.9	30 41 64 59 81 94 97 95 96 82 90 83	QTM(+15.99)FGPAAVPDT	HCD
KNLGGDDSQEDLKELRE(-.98)	F3:19404	17	76	76	17	972.997	2	62.61	-	1943.95	12.9	43 33 79 9 12 92 97 96 98 99 98 99 98 99 97 70 77	KNLGGDDSQEDLKELRE(-.98)	HCD
VYLKTDP(-.98)	F3:19395	7	76	76	7	417.745	2	62.61	-	833.465	12.6	78 85 99 97 77 49 53	VYLKTDP(-.98)	HCD
RGGKELMNSLKEKLSEAKE	F3:22629	19	76	76	19	537.542	4	70.98	-	2146.14	-0.6	12 9 22 41 79 82 76 94 95 98 90 97 99 99 78 93 99 98 95	RGGKELMNSLKEKLSEAKE	HCD
ENAQAADQNSLPHP(-.98)	F3:22839	14	76	76	14	745.854	2	71.54	-	1489.69	1.4	88 59 66 72 77 94 96 69 53 70 87 63 76 97	ENAQAADQNSLPHP(-.98)	HCD
EDLLDKSGFGGFH	F3:24772	13	76	76	13	474.561	3	76.52	-	1420.66	-0.8	65 45 48 90 81 94 93 62 78 80 83 96 86	EDLLDKSGFGGFH	HCD
EVELDKSGFGGFH	F3:24772	13	76	76	13	474.561	3	76.52	-	1420.66	-0.8	62 40 64 88 80 93 92 60 77 79 82 96 85	EVELDKSGFGGFH	HCD
EGPEVDDAMVM(+15.99)ATF(-.98)	F3:26169	14	76	76	14	763.836	2	80	-	1525.64	9.7	91 60 76 96 81 78 74 84 88 93 92 77 38 41	EGPEVDDAMVM(+15.99)ATF(-.98)	HCD
DVMPM(+15.99)VLDLSW(+15.99)LT	F3:31727	13	76	76	13	776.371	2	94.75	-	1550.74	-5.8	33 50 51 57 73 90 97 96 97 93 91 88 79	DVMPM(+15.99)VLDLSW(+15.99)LT	HCD
M(+15.99)PNFLDNVGFNDFGAPSGVSH(+15.99)	F3:32421	21	76	76	21	1127.51	2	96.49	-	2252.98	13.9	19 14 47 57 97 99 95 97 94 97 94 97 97 92 68 59 88 70 80 79 70	M(+15.99)PNFLDNVGFNDFGAPSGVSH(+15.99)	HCD
M(+15.99)PFNLDNVGFNDFGAPSGVSH(+15.99)	F3:32421	21	76	76	21	1127.51	2	96.49	-	2252.98	13.9	22 16 46 50 97 99 95 97 94 97 93 97 97 92 68 58 88 70 80 79 69	M(+15.99)PFNLDNVGFNDFGAPSGVSH(+15.99)	HCD
MMDELDNVGFNDFGPASGVQL(-.98)	F3:33295	21	76	76	21	1128	2	98.93	-	2254	-4.4	22 25 67 84 93 99 98 97 95 97 94 97 97 95 68 73 89 64 72 41 35	MMDELDNVGFNDFGPASGVQL(-.98)	HCD
DELFNDNVGFDDFGAPSRSH(+15.99)	F3:33755	20	76	76	20	1128	2	100.07	-	2253.96	14.8	29 55 63 18 17 78 89 96 92 96 96 97 98 91 79 74 91 83 93 91	DELFNDNVGFDDFGAPSRSH(+15.99)	HCD
DKGKEVDWTALFVFAPAH(-.98)	F3:41444	18	76	76	18	1015.53	2	120.59	-	2029.04	2.3	19 20 37 85 100 99 99 92 88 89 98 89 90 95 98 89 53 40	DKGKEVDWTALFVFAPAH(-.98)	HCD
KNPMVDNPAH(-.98)	F3:5917	10	76	76	10	561.279	2	26.24	-	1120.54	-1.1	88 73 42 55 83 88 77 86 90 85	KNPMVDNPAH(-.98)	HCD
QEVQETWEEQAGF	F3:20388	13	76	76	13	790.856	2	65.2	-	1579.68	12	59 81 80 95 99 96 95 99 98 82 46 26 35	QEVQETWEEQAGF	HCD
QEVQETWEEKAGM(+15.99)	F3:20388	13	76	76	13	790.856	2	65.2	-	1579.68	9.9	59 81 80 95 99 96 95 99 98 82 45 26 34	QEVQETWEEKAGM(+15.99)	HCD
TTGKSPK(-.98)	F2:1941	7	76	76	7	359.216	2	9.41	-	716.418	-1.3	87 83 37 83 96 72 81	TTGKSPK(-.98)	HCD
DNKPPDVMPAH(-.98)	F2:7246	11	76	76	11	610.297	2	25.11	-	1218.58	-2.1	72 76 72 70 88 57 57 85 93 89 81	DNKPPDVMPAH(-.98)	HCD
KYEFPGC(-.98)	F2:7952	7	76	76	7	421.703	2	27.32	-	841.379	14.6	87 85 89 85 59 44 86	KYEFPGC(-.98)	HCD
VW(+15.99)SHTLSSVCKGV	F2:8952	13	76	76	13	473.576	3	29.92	-	1417.7	1.9	95 82 72 46 43 91 68 73 72 92 87 77 94	VW(+15.99)SHTLSSVCKGV	HCD
LFLLPM(+15.99)FPP(-.98)	F2:12565	9	76	76	9	363.876	3	39.27	-	1088.61	-2.4	91 89 61 52 30 85 91 93 94	LFLLPM(+15.99)FPP(-.98)	HCD
LFLLPFM(+15.99)PP(-.98)	F2:12565	9	76	76	9	363.876	3	39.27	-	1088.61	-2.4	91 89 61 52 30 86 91 93 94	LFLLPFM(+15.99)PP(-.98)	HCD
LFLPLM(+15.99)FPP(-.98)	F2:12565	9	76	76	9	363.876	3	39.27	-	1088.61	-2.4	91 83 56 32 56 86 91 93 95	LFLPLM(+15.99)FPP(-.98)	HCD
KLRSKGEKLL	F2:15428	10	76	76	10	391.255	3	46.62	-	1170.74	-1.4	97 84 37 73 86 59 92 52 84 96	KLRSKGEKLL	HCD
HLVWSTQEM(+15.99)G	F2:16388	10	76	76	10	602.273	2	49.33	-	1202.54	-6.4	92 97 99 90 87 79 59 89 51 24	HLVWSTQEM(+15.99)G	HCD
TYFEHCEH(+15.99)	F2:21098	8	76	76	8	541.203	2	62.04	-	1080.4	-4.2	80 77 77 91 87 72 82 46	TYFEHCEH(+15.99)	HCD
AASAEQKGMQLVYPR	F2:22437	15	76	76	15	550.286	3	65.31	-	1647.84	-2.1	12 14 36 84 92 81 92 96 92 85 98 97 97 95 79	AASAEQKGMQLVYPR	HCD
NDAEKKGMQLVYPR	F2:22252	14	76	76	14	824.924	2	65.31	-	1647.84	-4.3	40 67 75 96 92 94 19 35 79 96 97 98 97 88	NDAEKKGMQLVYPR	HCD
LLPETGLRT	F2:23899	9	76	76	9	500.294	2	69.31	-	998.576	-2	90 93 92 98 83 58 69 52 51	LLPETGLRT	HCD
NETEAGM(+15.99)LGVR(-.98)	F2:24303	11	76	76	11	596.29	2	70.35	-	1190.57	-4.9	19 70 54 78 88 80 94 97 86 90 85	NETEAGM(+15.99)LGVR(-.98)	HCD
TDHPM(+15.99)LDKSGFGGFH	F2:30713	15	76	76	15	831.374	2	87.63	-	1660.73	2.1	10 12 52 66 79 96 97 96 96 90 96 86 87 97 88	TDHPM(+15.99)LDKSGFGGFH	HCD
QPNEELDKSGFNFH	F2:32198	14	76	76	14	831.374	2	91.72	-	1660.75	-9.2	28 46 45 75 64 68 93 96 94 90 95 94 98 90	QPNEELDKSGFNFH	HCD
KQQKPEAFF(-.98)	F2:9301	9	76	76	9	374.545	3	30.66	-	1120.6	8.9	58 55 57 82 89 95 85 94 71	KQQKPEAFF(-.98)	HCD
GLHVPPPP	F1:4737	8	75	75	8	407.231	2	18.98	-	812.454	-7.7	44 72 53 57 88 97 98 94	GLHVPPPP	HCD
QNM(+15.99)EERDNN(-.98)	F1:6342	9	75	75	9	388.831	3	23.23	-	1163.46	7.7	30 52 66 93 93 69 86 95 95	QNM(+15.99)EERDNN(-.98)	HCD
NQM(+15.99)EERDNN(-.98)	F1:6342	9	75	75	9	388.831	3	23.23	-	1163.46	7.7	25 50 67 93 94 72 87 95 96	NQM(+15.99)EERDNN(-.98)	HCD
KFLKNKGPVLRE	F1:6562	12	75	75	12	476.967	3	23.89	-	1427.86	13.1	90 91 95 69 86 91 67 22 42 85 78 94	KFLKNKGPVLRE	HCD
KNQEKYGVTKR	F1:6665	11	75	75	11	450.921	3	24	-	1349.74	-1	47 49 83 97 88 94 63 78 91 90 54	KNQEKYGVTKR	HCD
KW(+15.99)APDAPPNK(-.98)	F1:7221	10	75	75	10	569.812	2	25.32	-	1137.59	14.9	78 39 39 88 84 83 86 85 87 84	KW(+15.99)APDAPPNK(-.98)	HCD
KYGVTAKEAGVVE	F1:8370	13	75	75	13	450.917	3	28.48	-	1349.72	6.6	98 98 85 93 97 98 99 98 50 16 26 52 77	KYGVTAKEAGVVE	HCD
LMVTEKD(-.98)	F1:9528	7	75	75	7	417.722	2	31.54	-	833.432	-2.4	83 82 68 42 87 83 86	LMVTEKD(-.98)	HCD
LAGGASGGHAGNAN(-.98)	F1:11713	14	75	75	14	384.853	3	37.2	-	1151.54	-4.3	99 95 77 70 91 92 71 42 35 50 54 88 92 96	LAGGASGGHAGNAN(-.98)	HCD
EATEQKGMQLVYPR	F1:13199	14	75	75	14	550.615	3	40.9	-	1648.82	-0.7	71 42 37 49 62 83 79 86 77 98 98 98 96 82	EATEQKGMQLVYPR	HCD
VAWNGGAMESY	F1:13315	11	75	75	11	395.505	3	41.26	-	1183.5	-4.1	90 95 91 90 94 80 89 85 61 33 26	VAWNGGAMESY	HCD
VAWNGGAMH(+15.99)EP	F1:13315	11	75	75	11	395.505	3	41.26	-	1183.51	-13.6	90 95 91 90 94 80 88 72 44 66 22	VAWNGGAMH(+15.99)EP	HCD
VAWNGGAMYES	F1:13315	11	75	75	11	395.505	3	41.26	-	1183.5	-4.1	89 95 91 90 94 80 88 81 33 61 25	VAWNGGAMYES	HCD
VAWNGMAPHDC	F1:13296	11	75	75	11	400.83	3	41.26	-	1199.49	-13.8	96 97 96 92 75 87 66 55 74 52 41	VAWNGMAPHDC	HCD
PM(+15.99)LLDKSGFGGFH	F1:14916	13	75	75	13	711.337	2	45.37	-	1420.68	-14.9	32 28 69 84 88 95 93 75 86 80 77 93 82	PM(+15.99)LLDKSGFGGFH	HCD
EDLGTAVGFNDFGNSEGKH(-.98)	F1:17061	19	75	75	19	996.955	2	50.66	-	1991.9	-0.7	58 33 76 50 62 68 98 95 96 93 97 98 96 88 90 91 30 50 65	EDLGTAVGFNDFGNSEGKH(-.98)	HCD
EDLGTAVGFNDFGNSEKGH(-.98)	F1:17061	19	75	75	19	996.955	2	50.66	-	1991.9	-0.7	56 32 75 49 61 67 98 95 96 93 97 97 96 88 90 91 50 31 66	EDLGTAVGFNDFGNSEKGH(-.98)	HCD
ESHDELDKSGFNFH	F1:17879	14	75	75	14	831.375	2	52.88	-	1660.71	13.7	80 50 51 69 91 80 94 94 78 61 76 75 88 76	ESHDELDKSGFNFH	HCD
APDEVANADGGFMW(+15.99)T	F1:18696	15	75	75	15	798.825	2	55.01	-	1595.66	-13	34 25 70 95 93 98 96 87 86 75 82 74 74 80 72	APDEVANADGGFMW(+15.99)T	HCD
PADEVANADGGFMW(+15.99)T	F1:18696	15	75	75	15	798.825	2	55.01	-	1595.66	-13	22 31 68 96 93 98 96 87 86 75 81 73 74 80 71	PADEVANADGGFMW(+15.99)T	HCD
LLPTVTKL	F1:19008	8	75	75	8	442.794	2	55.5	-	883.574	-1.8	96 96 75 30 32 81 95 95	LLPTVTKL	HCD
QGNLLANADNM(+15.99)MSDT	F1:19880	15	75	75	15	805.833	2	57.95	-	1609.67	-12.2	38 50 66 74 95 99 93 93 89 61 75 75 80 83 62	QGNLLANADNM(+15.99)MSDT	HCD
EGPELAWH(+15.99)M(+15.99)M(+15.99)M(+15.99)MT	F1:19967	13	75	75	13	814.31	2	58.19	-	1626.62	-7.6	85 60 75 95 90 94 86 90 92 72 55 44 41	EGPELAWH(+15.99)M(+15.99)M(+15.99)M(+15.99)MT	HCD
VLSLFTQNLGNNM(+15.99)LSLVLPR	F1:23590	20	75	75	20	749.073	3	66.85	-	2244.23	-14.9	53 87 98 99 99 98 94 88 94 15 40 43 65 69 59 82 54 97 92 82	VLSLFTQNLGNNM(+15.99)LSLVLPR	HCD
KNMNPDSKEDLKERE(-.98)	F1:9376	15	75	75	15	611.304	3	31.03	-	1830.89	1	52 49 37 39 61 86 85 88 97 93 98 96 97 74 83	KNMNPDSKEDLKERE(-.98)	HCD
KNNMPDSKEDLKERE(-.98)	F1:9376	15	75	75	15	611.304	3	31.03	-	1830.89	1	52 50 36 38 60 86 85 89 97 93 98 96 97 75 83	KNNMPDSKEDLKERE(-.98)	HCD
CWRHDD(-.98)	F3:3984	6	75	75	6	415.673	2	19.14	-	829.329	3.5	70 69 59 82 85 87	CWRHDD(-.98)	HCD
LAERMW(-.98)	F3:4084	6	75	75	6	402.714	2	19.67	-	803.411	3.8	86 62 80 72 75 79	LAERMW(-.98)	HCD
MGVPPWPPKL	F3:5282	10	75	75	10	561.315	2	24.47	-	1120.61	4	55 18 37 87 94 96 98 98 97 78	MGVPPWPPKL	HCD
ENTAELPT(-.98)	F3:5347	8	75	75	8	437.214	2	24.66	-	872.424	-10.8	67 40 78 89 98 92 73 70	ENTAELPT(-.98)	HCD
DHTM(+15.99)AWDH	F3:7438	8	75	75	8	514.694	2	31.26	-	1027.38	-8	70 84 90 87 82 76 63 51	DHTM(+15.99)AWDH	HCD
SEGRLHYMES	F3:9346	10	75	75	10	604.779	2	36.36	-	1207.53	12.2	85 96 93 68 87 69 28 46 94 91	SEGRLHYMES	HCD
SEGRLHM(+15.99)FES	F3:9346	10	75	75	10	604.779	2	36.36	-	1207.53	12.2	84 95 93 68 89 68 28 47 94 90	SEGRLHM(+15.99)FES	HCD
SEGRLHMYES	F3:9346	10	75	75	10	604.779	2	36.36	-	1207.53	12.2	84 95 93 68 89 68 26 45 94 90	SEGRLHMYES	HCD
VVKENLKKTLKEY	F3:13108	13	75	75	13	531.322	3	46.26	-	1590.93	6.9	62 82 33 63 84 90 89 59 46 92 85 96 97	VVKENLKKTLKEY	HCD
EKCKGYFEKGVP(-.98)	F3:14615	12	75	75	12	692.354	2	50.14	-	1382.7	-5.9	94 86 72 33 17 76 85 98 95 88 83 78	EKCKGYFEKGVP(-.98)	HCD
SAAAEKYEAPP	F3:14923	11	75	75	11	567.284	2	50.93	-	1132.54	12.5	62 72 69 82 78 83 83 97 90 63 50	SAAAEKYEAPP	HCD
FAAWNNADFES	F3:15127	11	75	75	11	636.26	2	51.49	-	1270.53	-14.9	52 70 95 95 91 77 69 61 54 81 88	FAAWNNADFES	HCD
LYKM(+15.99)YKMANLSWHH(-.98)	F3:16425	14	75	75	14	612.98	3	54.81	-	1835.9	12.5	96 95 75 39 37 54 88 68 67 90 90 86 90 83	LYKM(+15.99)YKMANLSWHH(-.98)	HCD
QTFM(+15.99)GPAAVDPT	F3:17949	12	75	75	12	625.798	2	58.86	-	1249.56	13.9	29 40 64 58 80 94 97 95 96 91 85 84	QTFM(+15.99)GPAAVDPT	HCD
QTM(+15.99)FGPAAVDPT	F3:17949	12	75	75	12	625.798	2	58.86	-	1249.56	13.9	29 40 63 58 80 94 97 95 96 91 85 84	QTM(+15.99)FGPAAVDPT	HCD
VDLSGCKKNFDGCLQWAR	F3:18347	18	75	75	18	680.665	3	59.86	-	2038.97	0.7	88 92 98 97 22 38 87 93 81 87 85 22 38 85 91 90 90 82	VDLSGCKKNFDGCLQWAR	HCD
VDLSCGKKNFDGCLQWAR	F3:18347	18	75	75	18	680.665	3	59.86	-	2038.97	0.7	88 92 98 97 39 21 88 93 81 86 85 21 37 85 91 90 90 81	VDLSCGKKNFDGCLQWAR	HCD
VDLSCGKKNFDCGLQWAR	F3:18347	18	75	75	18	680.665	3	59.86	-	2038.97	0.7	88 92 98 97 39 21 88 93 81 86 84 33 18 83 88 90 90 81	VDLSCGKKNFDCGLQWAR	HCD
REAAEELLGNLTH(-.98)	F3:18841	13	75	75	13	726.377	2	61.17	-	1450.75	-9.3	42 78 50 55 95 96 75 76 67 87 90 87 83	REAAEELLGNLTH(-.98)	HCD
KNLNDDSKEDLKDSKPV	F3:19397	17	75	75	17	649	3	62.61	-	1943.98	-1.2	62 64 98 94 98 97 96 99 99 95 97 90 38 37 56 29 32	KNLNDDSKEDLKDSKPV	HCD
RGGKELMKWEKKLSEAAGE	F3:22640	19	75	75	19	430.236	5	71.01	-	2146.12	9.8	14 11 45 78 93 89 98 90 59 76 51 95 96 88 96 98 93 82 89	RGGKELMKWEKKLSEAAGE	HCD
LLCGPVCGKLCH	F3:23442	12	75	75	12	414.876	3	73.02	-	1241.61	-0.8	96 93 62 44 82 79 50 49 78 86 92 89	LLCGPVCGKLCH	HCD
EW(+15.99)WLAWNPSCEGCS	F3:28590	14	75	75	14	842.329	2	86.59	-	1682.65	-3.7	92 51 93 99 97 86 83 51 57 83 93 31 56 84	EW(+15.99)WLAWNPSCEGCS	HCD
DYEHQVCE	F3:30772	8	75	75	8	511.7	2	92.08	-	1021.38	3.8	97 97 98 38 41 67 79 87	DYEHQVCE	HCD
WPEAVWDW(+15.99)SCW(+15.99)T	F3:31838	12	75	75	12	799.319	2	95.07	-	1596.63	-7.2	68 67 95 88 87 94 81 68 57 55 78 67	WPEAVWDW(+15.99)SCW(+15.99)T	HCD
LLPTVTKL	F3:32121	8	75	75	8	442.794	2	95.75	-	883.574	-0.7	99 99 75 30 32 80 95 96	LLPTVTKL	HCD
LLPLSTKL	F3:32121	8	75	75	8	442.794	2	95.75	-	883.574	-0.7	99 99 71 32 29 79 96 96	LLPLSTKL	HCD
RHMVPKFPF(-.98)	F3:35204	9	75	75	9	579.326	2	103.92	-	1156.63	3.9	33 43 43 88 82 91 97 99 99	RHMVPKFPF(-.98)	HCD
GFPGSCGKH	F3:11468	9	75	75	9	445.209	2	41.97	-	888.391	14.2	40 64 90 72 75 78 81 91 89	GFPGSCGKH	HCD
QEVQETWEEKAM(+15.99)G	F3:20388	13	75	75	13	790.856	2	65.2	-	1579.68	9.9	58 80 79 94 99 96 95 99 98 77 46 43 19	QEVQETWEEKAM(+15.99)G	HCD
QEVQETWEEQAFG	F3:20388	13	75	75	13	790.856	2	65.2	-	1579.68	12	57 80 79 94 99 96 95 99 98 77 45 42 19	QEVQETWEEQAFG	HCD
KKKWVNQHRFS	F2:10814	11	75	75	11	365.209	4	34.88	-	1456.81	0.1	74 80 70 39 52 50 86 91 95 99 95	KKKWVNQHRFS	HCD
HLGPDYTNTGH	F2:11639	11	75	75	11	606.278	2	36.86	-	1210.54	3.6	82 89 69 89 83 87 91 59 64 32 82	HLGPDYTNTGH	HCD
NQRAWVT	F2:13736	7	75	75	7	437.73	2	42.14	-	873.446	-0.2	48 74 66 54 89 96 98	NQRAWVT	HCD
LEEQERTNEQL	F2:14834	11	75	75	11	463.556	3	45.39	-	1387.66	-9.2	91 98 97 93 98 53 17 44 84 75 82	LEEQERTNEQL	HCD
KLSRKGELKL	F2:15428	10	75	75	10	391.255	3	46.62	-	1170.74	-1.4	97 79 33 50 85 61 94 91 68 96	KLSRKGELKL	HCD
FEEPGNLTM(+15.99)PQL(-.98)	F2:18156	12	75	75	12	695.832	2	54.21	-	1389.66	-7.5	96 96 63 26 81 96 83 74 68 76 76 69	FEEPGNLTM(+15.99)PQL(-.98)	HCD
WAPEAPM(+15.99)AVVSY	F2:19729	12	75	75	12	668.817	2	58.2	-	1335.62	1.4	90 92 92 98 66 13 17 50 96 97 98 94	WAPEAPM(+15.99)AVVSY	HCD
WAPEEWVAVGGH(-.98)	F2:19927	12	75	75	12	668.816	2	59.09	-	1335.64	-13.8	87 71 78 77 75 51 55 83 92 72 75 89	WAPEEWVAVGGH(-.98)	HCD
AGTAEQKGMQLVYPR	F2:22437	15	75	75	15	550.286	3	65.31	-	1647.84	-2.1	10 6 25 87 94 81 92 96 92 85 98 97 97 95 79	AGTAEQKGMQLVYPR	HCD
ATGAEQKGMQLVYPR	F2:22437	15	75	75	15	550.286	3	65.31	-	1647.84	-2.1	10 12 16 84 92 81 92 96 92 85 98 97 97 96 79	ATGAEQKGMQLVYPR	HCD
EGNEKKGMQLVYPR	F2:22252	14	75	75	14	824.924	2	65.31	-	1647.84	-4.3	71 28 49 94 94 95 22 39 82 97 98 98 97 90	EGNEKKGMQLVYPR	HCD
TQSENAGFLGASP(-.98)	F2:23436	13	75	75	13	639.314	2	68.07	-	1276.6	7.2	22 25 66 73 57 99 94 97 98 89 91 95 71	TQSENAGFLGASP(-.98)	HCD
VMKNVPQKVK	F2:26806	10	75	75	10	585.856	2	77.16	-	1169.7	2.5	96 97 94 88 56 19 29 93 96 92	VMKNVPQKVK	HCD
VMKNVQPKVK	F2:26806	10	75	75	10	585.856	2	77.16	-	1169.7	2.5	95 97 94 88 56 24 21 93 95 91	VMKNVQPKVK	HCD
LAGSLGM(+15.99)NDFGKQAMGH(-.98)	F2:29061	17	75	75	17	874.92	2	82.55	-	1747.81	7.3	68 41 44 63 78 98 97 93 96 96 80 48 46 82 90 83 84	LAGSLGM(+15.99)NDFGKQAMGH(-.98)	HCD
LAGSLGM(+15.99)NDFGKAGAMGH(-.98)	F2:29061	18	75	75	18	874.92	2	82.55	-	1747.81	7.3	69 42 45 64 79 98 97 93 97 97 88 57 44 41 87 91 83 84	LAGSLGM(+15.99)NDFGKAGAMGH(-.98)	HCD
KYKVYTLPM(-.98)(+15.99)	F2:37374	9	75	75	9	579.326	2	105.18	-	1156.63	5.1	56 44 45 85 78 87 94 97 92	KYKVYTLPM(-.98)(+15.99)	HCD
RDPH(+15.99)ALYCHK	F2:38886	10	75	75	10	628.301	2	108.18	-	1254.59	-3.7	78 42 31 74 80 85 87 95 95 94	RDPH(+15.99)ALYCHK	HCD
RH(+15.99)DPALYCHK	F2:38886	10	75	75	10	628.301	2	108.18	-	1254.59	-3.7	83 56 53 44 75 82 86 94 94 93	RH(+15.99)DPALYCHK	HCD
KQQKPEGNPP(-.98)	F2:4875	10	75	75	10	374.545	3	18.64	-	1120.6	12.9	57 54 55 90 90 92 73 89 87 67	KQQKPEGNPP(-.98)	HCD
KQQKPEGNPP(-.98)	F2:5187	10	75	75	10	374.545	3	19.67	-	1120.6	13.1	53 52 54 92 96 98 69 88 87 67	KQQKPEGNPP(-.98)	HCD
KQKQPEAFF(-.98)	F2:9301	9	75	75	9	374.545	3	30.66	-	1120.6	8.9	56 54 57 80 88 95 84 94 70	KQKQPEAFF(-.98)	HCD
WW(+15.99)SLDDN(-.98)	F2:17992	7	75	75	7	475.705	2	53.68	-	949.393	3.7	50 44 67 97 92 90 85	WW(+15.99)SLDDN(-.98)	HCD
REKTSSY(-.98)	F1:1379	7	74	74	7	435.227	2	7.22	-	868.44	-0.9	52 92 43 43 97 99 98	REKTSSY(-.98)	HCD
ERTKSSY(-.98)	F1:1379	7	74	74	7	435.227	2	7.22	-	868.44	-0.9	60 27 64 76 98 99 99	ERTKSSY(-.98)	HCD
KVKSADW(+15.99)YPH	F1:1465	10	74	74	10	416.217	3	7.49	-	1245.61	13	65 59 61 83 82 73 66 85 85 87	KVKSADW(+15.99)YPH	HCD
KELKW(-.98)	F1:1505	5	74	74	5	351.724	2	7.59	-	701.422	14.6	77 79 57 76 82	KELKW(-.98)	HCD
KFELQW(-.98)	F1:1547	6	74	74	6	425.237	2	7.64	-	848.455	5.5	58 65 81 73 74 97	KFELQW(-.98)	HCD
AQNDH(+15.99)VL(-.98)	F1:3084	7	74	74	7	406.206	2	14.31	-	810.398	-0.9	91 87 81 66 52 47 97	AQNDH(+15.99)VL(-.98)	HCD
ELFKGVTH(+15.99)N(-.98)	F1:4111	9	74	74	9	353.863	3	17.25	-	1058.55	14.7	99 99 96 75 39 59 45 66 93	ELFKGVTH(+15.99)N(-.98)	HCD
EDLMLLDK	F1:4560	8	74	74	8	488.753	2	18.49	-	975.495	-4	77 76 44 32 78 97 97 94	EDLMLLDK	HCD
EKPPCKNPAH(-.98)	F1:5139	10	74	74	10	560.283	2	20.21	-	1118.57	-12.9	94 89 91 83 39 40 57 91 84 75	EKPPCKNPAH(-.98)	HCD
DGYKVAV	F1:5600	7	74	74	7	376.208	2	21.23	-	750.391	12.7	92 91 96 89 74 37 44	DGYKVAV	HCD
DGYKVGL	F1:5600	7	74	74	7	376.208	2	21.23	-	750.391	12.7	92 91 96 92 74 21 54	DGYKVGL	HCD
FLRTLKPALLAW	F1:6606	12	74	74	12	714.947	2	23.89	-	1427.87	10.2	78 60 38 63 76 82 44 65 100 100 99 96	FLRTLKPALLAW	HCD
FRLLTKPALLAW	F1:6606	12	74	74	12	714.947	2	23.89	-	1427.87	10.2	87 76 85 55 43 71 32 54 99 100 98 93	FRLLTKPALLAW	HCD
KKGWGKM(+15.99)SVV(-.98)	F1:6613	10	74	74	10	378.889	3	23.97	-	1133.64	6.6	99 99 83 90 72 62 70 75 52 42	KKGWGKM(+15.99)SVV(-.98)	HCD
PPRHRCP	F1:7070	7	74	74	7	431.731	2	25.25	-	861.439	10	99 93 57 62 63 68 77	PPRHRCP	HCD
LFGTSELRAP(-.98)	F1:7147	10	74	74	10	363.876	3	25.31	-	1088.6	8	98 98 82 51 35 79 39 72 94 97	LFGTSELRAP(-.98)	HCD
NKQEERWR	F1:8481	8	74	74	8	382.528	3	28.84	-	1144.57	-11.1	24 45 56 82 100 95 98 92	NKQEERWR	HCD
FKPRAEEFKFLPEN(-.98)	F1:9000	14	74	74	14	438.488	4	30.06	-	1749.92	2.1	84 85 36 53 67 91 91 91 88 88 75 53 82 63	FKPRAEEFKFLPEN(-.98)	HCD
HLVLKDTHLK	F1:10822	10	74	74	10	401.911	3	30.09	-	1202.71	-1.4	66 77 70 76 34 80 79 84 92 89	HLVLKDTHLK	HCD
KMVLVK	F1:10448	6	74	74	6	359.237	2	33.99	-	716.462	-2.2	81 62 56 83 80 89	KMVLVK	HCD
ESGFKGTLPSD	F1:11157	11	74	74	11	569.274	2	35.71	-	1136.53	-1	87 72 46 65 74 59 75 82 82 90 84	ESGFKGTLPSD	HCD
QKDPFVKKD(-.98)	F1:11308	9	74	74	9	368.541	3	36.2	-	1102.61	-12.2	53 32 36 86 83 92 99 98 93	QKDPFVKKD(-.98)	HCD
QTM(+15.99)FGPALGDPT	F1:11642	12	74	74	12	625.798	2	37.01	-	1249.56	13	29 40 64 95 90 94 92 76 63 84 81 86	QTM(+15.99)FGPALGDPT	HCD
QTFM(+15.99)GPALGDPT	F1:11642	12	74	74	12	625.798	2	37.01	-	1249.56	13	29 39 65 95 90 94 92 75 63 84 81 86	QTFM(+15.99)GPALGDPT	HCD
LAGGASGQHGNAN(-.98)	F1:11713	13	74	74	13	384.853	3	37.2	-	1151.54	-4.3	99 96 79 72 91 89 53 31 34 51 89 93 96	LAGGASGQHGNAN(-.98)	HCD
KDLM(+15.99)EM(+15.99)VYLT	F1:12543	10	74	74	10	637.811	2	39.5	-	1273.59	10.5	79 70 33 25 85 82 83 93 99 93	KDLM(+15.99)EM(+15.99)VYLT	HCD
GADDLHL	F1:12909	7	74	74	7	370.682	2	40.31	-	739.35	-0.9	41 45 81 69 94 97 97	GADDLHL	HCD
VAWNGGAMEPH(+15.99)	F1:13315	11	74	74	11	395.505	3	41.26	-	1183.51	-13.6	89 95 91 90 94 80 88 74 64 26 28	VAWNGGAMEPH(+15.99)	HCD
VAWNGMAPHCD	F1:13296	11	74	74	11	400.83	3	41.26	-	1199.49	-13.8	96 97 96 92 75 87 66 57 70 44 35	VAWNGMAPHCD	HCD
LPTLADTQSAVWW(+15.99)EMWGH(-.98)	F1:13546	18	74	74	18	1072	2	41.8	-	2142	-2.1	44 20 58 75 62 64 29 77 86 84 85 99 93 98 96 94 94 90	LPTLADTQSAVWW(+15.99)EMWGH(-.98)	HCD
PTLLADTQSAVWW(+15.99)EMWGH(-.98)	F1:13546	18	74	74	18	1072	2	41.8	-	2142	-2.1	27 28 72 73 56 63 28 76 86 84 85 99 93 98 96 94 94 90	PTLLADTQSAVWW(+15.99)EMWGH(-.98)	HCD
ETAEQKGMELVYPR	F1:13608	14	74	74	14	550.941	3	41.96	-	1649.81	-3.6	78 52 55 83 80 81 20 36 90 96 98 96 93 79	ETAEQKGMELVYPR	HCD
LAWNGQM(+15.99)CYN(-.98)	F1:13973	10	74	74	10	405.502	3	43.06	-	1213.5	-14.5	98 98 99 93 81 70 43 46 55 66	LAWNGQM(+15.99)CYN(-.98)	HCD
LAWNGQM(+15.99)YCN(-.98)	F1:13973	10	74	74	10	405.502	3	43.06	-	1213.5	-14.5	98 98 99 93 80 60 42 52 55 70	LAWNGQM(+15.99)YCN(-.98)	HCD
DELLDKSGFGGFH	F1:14916	13	74	74	13	711.337	2	45.37	-	1420.66	-1.8	22 46 61 83 87 94 92 73 84 78 75 92 80	DELLDKSGFGGFH	HCD
EDLLDKSGFGGFH	F1:14916	13	74	74	13	711.337	2	45.37	-	1420.66	-1.8	42 21 58 82 87 95 93 74 85 78 76 92 80	EDLLDKSGFGGFH	HCD
QTVLGFNDFGPASRH(+15.99)S	F1:16042	16	74	74	16	874.919	2	48.32	-	1747.83	-2.5	32 39 57 79 97 96 93 96 97 89 74 76 87 81 58 48	QTVLGFNDFGPASRH(+15.99)S	HCD
QLSLGFNDFGPASRH(+15.99)S	F1:16042	16	74	74	16	874.919	2	48.32	-	1747.83	-2.5	28 44 48 75 97 96 93 96 97 89 74 76 87 81 58 49	QLSLGFNDFGPASRH(+15.99)S	HCD
DELGTAVGFNDFGNSEKGH(-.98)	F1:17061	19	74	74	19	996.955	2	50.66	-	1991.9	-0.7	28 54 73 48 61 67 98 95 96 93 97 97 96 88 90 91 49 31 66	DELGTAVGFNDFGNSEKGH(-.98)	HCD
EDLGTAVGFNDFGNSGKEH(-.98)	F1:17061	19	74	74	19	996.955	2	50.66	-	1991.9	-0.7	59 34 77 51 64 69 98 95 96 92 97 97 96 89 91 26 42 72 62	EDLGTAVGFNDFGNSGKEH(-.98)	HCD
GELANWW(+15.99)DNYT	F1:17759	11	74	74	11	692.803	2	52.55	-	1383.57	13.1	16 59 83 97 70 69 70 83 87 94 89	GELANWW(+15.99)DNYT	HCD
LFTQNLPMKNW(+15.99)GDLPAKR	F1:18672	18	74	74	18	715.723	3	55.09	-	2144.12	12.4	94 92 98 87 91 96 65 69 91 90 61 43 69 93 72 50 38 39	LFTQNLPMKNW(+15.99)GDLPAKR	HCD
VYDELDNVGM(+15.99)NDFGPASGVLQ(-.98)	F1:19934	21	74	74	21	1128	2	58.13	-	2254.02	-14.4	32 34 64 84 83 94 96 96 80 89 87 93 96 90 60 67 86 65 70 58 36	VYDELDNVGM(+15.99)NDFGPASGVLQ(-.98)	HCD
YVDELDNVGM(+15.99)NDFGPASGVLQ(-.98)	F1:19934	21	74	74	21	1128	2	58.13	-	2254.02	-14.4	33 34 62 84 83 94 96 96 80 89 87 93 96 90 60 67 86 65 70 58 36	YVDELDNVGM(+15.99)NDFGPASGVLQ(-.98)	HCD
EPGM(+15.99)PSW(+15.99)YLRSPA	F1:20007	13	74	74	13	761.845	2	58.19	-	1521.69	-11.6	85 59 51 75 84 85 70 83 84 80 88 66 61	EPGM(+15.99)PSW(+15.99)YLRSPA	HCD
RPDYTYLASSEVT	F1:20958	13	74	74	13	751.37	2	60.53	-	1500.71	10.6	71 69 78 78 58 75 75 63 57 73 93 95 90	RPDYTYLASSEVT	HCD
RPDHSLYCHK	F1:21737	10	74	74	10	628.303	2	62.25	-	1254.59	-1.1	81 67 71 30 28 90 97 95 94 92	RPDHSLYCHK	HCD
RLKTFLPTP(-.98)	F1:3806	9	74	74	9	357.891	3	16.47	-	1070.66	-7.9	79 76 81 84 75 61 76 92 45	RLKTFLPTP(-.98)	HCD
DNRPPKPGSHD	F3:5297	11	74	74	11	610.298	2	24.45	-	1218.57	5.7	90 95 84 93 93 78 43 13 76 79 81	DNRPPKPGSHD	HCD
VRRRNHGHNFVGCDRSF(-.98)	F3:7099	17	74	74	17	412.008	5	30.11	-	2055.02	-6.7	78 38 37 93 92 56 31 57 95 97 92 82 95 90 88 85 61	VRRRNHGHNFVGCDRSF(-.98)	HCD
DTKSFHAPKT(-.98)	F3:7784	10	74	74	10	565.802	2	31.95	-	1129.59	1.6	94 95 90 32 59 34 74 87 93 90	DTKSFHAPKT(-.98)	HCD
MNH(+15.99)WH(+15.99)SHGH(+15.99)H(-.98)	F3:8615	10	74	74	10	442.854	3	34.38	-	1325.52	12.6	65 73 62 45 65 67 92 89 96 92	MNH(+15.99)WH(+15.99)SHGH(+15.99)H(-.98)	HCD
FKLMKYVLLKF(-.98)	F3:8782	11	74	74	11	476.968	3	34.93	-	1427.87	7.3	97 99 97 88 77 20 20 40 96 96 93	FKLMKYVLLKF(-.98)	HCD
RQKMNCR	F3:9575	7	74	74	7	468.231	2	37.08	-	934.459	-12.8	97 97 81 40 41 76 89	RQKMNCR	HCD
CGTPDNTHMTD(-.98)	F3:11683	11	74	74	11	595.74	2	42.49	-	1189.45	13.9	44 30 83 98 88 64 77 72 87 95 86	CGTPDNTHMTD(-.98)	HCD
GCTPDNTHMTD(-.98)	F3:11683	11	74	74	11	595.74	2	42.49	-	1189.45	13.9	25 49 82 98 87 64 77 72 87 95 86	GCTPDNTHMTD(-.98)	HCD
KKELKLENKV	F3:11738	10	74	74	10	410.259	3	42.59	-	1227.76	-1	84 66 59 38 28 82 94 93 99 97	KKELKLENKV	HCD
KVPLRLLNQVGS(-.98)	F3:13409	12	74	74	12	441.611	3	47	-	1321.82	-5.3	99 99 94 96 82 95 88 66 44 38 45 45	KVPLRLLNQVGS(-.98)	HCD
DM(+15.99)HSWWAQGVD(-.98)	F3:14007	11	74	74	11	673.78	2	48.6	-	1345.55	-4.1	61 59 65 58 60 86 89 84 74 88 90	DM(+15.99)HSWWAQGVD(-.98)	HCD
ETLSWESVAN(-.98)	F3:16392	10	74	74	10	567.776	2	54.71	-	1133.54	2.3	96 88 94 77 30 60 75 82 80 66	ETLSWESVAN(-.98)	HCD
ETLSEWSVAN(-.98)	F3:16392	10	74	74	10	567.776	2	54.71	-	1133.54	2.3	96 88 94 76 56 31 74 81 79 65	ETLSEWSVAN(-.98)	HCD
WLQEELLGNLTH(-.98)	F3:18841	12	74	74	12	726.377	2	61.17	-	1450.76	-12.1	57 41 30 91 97 77 78 70 89 92 89 85	WLQEELLGNLTH(-.98)	HCD
KGSRGWLMLDSGK(-.98)	F3:22613	13	74	74	13	717.387	2	71.01	-	1432.76	-1	81 63 63 47 47 82 97 55 63 95 94 89 92	KGSRGWLMLDSGK(-.98)	HCD
ALCPVSSQDVGHVF	F3:24768	14	74	74	14	729.864	2	76.38	-	1457.7	11.5	33 44 55 56 78 98 86 52 73 95 92 98 97 94	ALCPVSSQDVGHVF	HCD
EGPELAGGASHASQAAP(-.98)	F3:30970	17	74	74	17	774.863	2	92.59	-	1547.73	-13.5	85 55 62 93 94 99 87 77 87 81 85 37 36 63 90 80 60	EGPELAGGASHASQAAP(-.98)	HCD
EGPELAGGASHSAQAAP(-.98)	F3:30970	17	74	74	17	774.863	2	92.59	-	1547.73	-13.5	85 54 61 93 94 99 87 76 87 81 86 37 37 62 90 80 59	EGPELAGGASHSAQAAP(-.98)	HCD
DYQHDMLT	F3:31039	8	74	74	8	511.719	2	92.87	-	1021.42	5	90 87 36 36 78 85 95 92	DYQHDMLT	HCD
LCEPM(+15.99)VLDLSW(+15.99)LT	F3:31727	13	74	74	13	776.371	2	94.75	-	1550.74	-5.8	23 18 61 64 78 89 96 95 97 92 90 87 77	LCEPM(+15.99)VLDLSW(+15.99)LT	HCD
M(+15.99)PGGFLDNVGFNDFGPASGVSH(+15.99)	F3:32421	22	74	74	22	1127.51	2	96.49	-	2252.98	13.9	24 18 27 36 73 98 99 95 97 94 97 94 97 98 91 55 62 87 69 80 78 69	M(+15.99)PGGFLDNVGFNDFGPASGVSH(+15.99)	HCD
HRMVPKFPF(-.98)	F3:35204	9	74	74	9	579.326	2	103.92	-	1156.63	3.9	41 35 43 87 82 91 97 99 99	HRMVPKFPF(-.98)	HCD
FGPGCSGKH	F3:11468	9	74	74	9	445.209	2	41.97	-	888.391	14.2	88 78 93 63 40 45 75 93 91	FGPGCSGKH	HCD
KEPPAPT(-.98)	F2:5388	7	74	74	7	369.707	2	20.25	-	737.407	-9.2	95 95 83 84 78 35 50	KEPPAPT(-.98)	HCD
MVHTSKG(-.98)	F2:6586	7	74	74	7	379.7	2	23.52	-	757.39	-7.6	76 86 79 68 51 79 81	MVHTSKG(-.98)	HCD
KW(+15.99)APWPPNK(-.98)	F2:12612	9	74	74	9	569.812	2	39.45	-	1137.61	0.8	81 36 37 85 83 77 78 94 98	KW(+15.99)APWPPNK(-.98)	HCD
WAPEEWAVVGGH(-.98)	F2:19927	12	74	74	12	668.816	2	59.09	-	1335.64	-13.8	86 70 78 76 73 48 56 79 91 72 75 88	WAPEEWAVVGGH(-.98)	HCD
W(+15.99)QGM(+15.99)WGR(-.98)	F2:21426	7	74	74	7	476.219	2	62.87	-	950.418	5.2	56 55 66 93 92 64 95	W(+15.99)QGM(+15.99)WGR(-.98)	HCD
NDAEKKMGQLVYPR	F2:22252	14	74	74	14	824.924	2	65.31	-	1647.84	-4.3	38 66 74 95 91 93 27 15 75 96 97 98 97 88	NDAEKKMGQLVYPR	HCD
QDTEAGM(+15.99)LGVR(-.98)	F2:24303	11	74	74	11	596.29	2	70.35	-	1190.57	-4.9	22 50 56 74 88 80 94 97 87 90 86	QDTEAGM(+15.99)LGVR(-.98)	HCD
KLLVSGVETQLPE(-.98)	F2:25885	13	74	74	13	471.279	3	74.87	-	1410.81	4.7	57 74 70 54 37 58 90 97 85 77 96 95 77	KLLVSGVETQLPE(-.98)	HCD
PH(+15.99)RNPPFK(-.98)	F2:26026	8	74	74	8	504.274	2	74.94	-	1006.55	-12.7	71 62 37 71 95 85 90 87	PH(+15.99)RNPPFK(-.98)	HCD
KMVYLKVADT	F2:29395	10	74	74	10	584.328	2	84.23	-	1166.64	3.4	71 39 50 53 85 86 83 92 97 93	KMVYLKVADT	HCD
YLPKWY	F2:30961	6	74	74	6	435.23	2	88.2	-	868.448	-2.4	91 94 76 56 57 72	YLPKWY	HCD
PPVMVPFPF(-.98)	F2:40917	9	74	74	9	515.278	2	114.77	-	1028.55	-9.5	37 46 80 79 82 75 85 95 93	PPVMVPFPF(-.98)	HCD
KQKQPEGNPP(-.98)	F2:4875	10	74	74	10	374.545	3	18.64	-	1120.6	12.9	55 53 55 91 90 91 72 88 86 65	KQKQPEGNPP(-.98)	HCD
KQKQPEGNPP(-.98)	F2:5187	10	74	74	10	374.545	3	19.67	-	1120.6	13.1	51 51 54 92 96 98 68 87 86 65	KQKQPEGNPP(-.98)	HCD
M(+15.99)TLVML	F2:9194	6	74	74	6	362.193	2	30.37	-	722.371	1.7	57 62 88 84 73 83	M(+15.99)TLVML	HCD
M(+15.99)MWLLSS	F2:18142	7	74	74	7	442.202	2	54.08	-	882.398	-10.1	51 65 61 87 93 73 91	M(+15.99)MWLLSS	HCD
FEKLQW(-.98)	F1:1547	6	73	73	6	425.237	2	7.64	-	848.455	5.5	39 74 52 87 87 98	FEKLQW(-.98)	HCD
WKPKMV	F1:4098	6	73	73	6	394.73	2	17.31	-	787.442	4.9	63 67 66 74 86 89	WKPKMV	HCD
GLVHPPPP	F1:4737	8	73	73	8	407.231	2	18.98	-	812.454	-7.7	44 71 49 50 86 96 98 93	GLVHPPPP	HCD
DGYKVVA	F1:5600	7	73	73	7	376.208	2	21.23	-	750.391	12.7	91 89 96 95 70 33 39	DGYKVVA	HCD
ESFATKH(-.98)(+15.99)	F1:5996	7	73	73	7	417.708	2	22.42	-	833.403	-1.1	79 43 57 70 89 88 90	ESFATKH(-.98)(+15.99)	HCD
FKLKNKGPVLRE	F1:6562	12	73	73	12	476.967	3	23.89	-	1427.86	13.1	70 79 94 68 87 91 67 22 42 85 79 94	FKLKNKGPVLRE	HCD
NNPYGVWQ(-.98)	F1:7154	8	73	73	8	488.739	2	25.41	-	975.456	7.3	50 84 86 91 74 80 68 58	NNPYGVWQ(-.98)	HCD
WPTVSSKDVGH	F1:7405	11	73	73	11	606.795	2	26.14	-	1211.59	-14	61 52 62 71 85 63 61 80 91 87 90	WPTVSSKDVGH	HCD
FKFFASEFKRPAKF	F1:8591	14	73	73	14	438.242	4	29.04	-	1748.94	-0.3	95 96 85 46 70 74 91 91 71 32 29 65 92 96	FKFFASEFKRPAKF	HCD
KTVRFLLTKD(-.98)	F1:10394	10	73	73	10	407.255	3	33.81	-	1218.74	-2.5	78 63 26 21 72 88 96 95 96 97	KTVRFLLTKD(-.98)	HCD
M(+15.99)TLHLFQETPSCLADY	F1:11082	16	73	73	16	628.951	3	35.51	-	1883.84	-6.8	39 55 45 58 95 97 59 80 65 59 80 83 91 91 92 87	M(+15.99)TLHLFQETPSCLADY	HCD
M(+15.99)TLHLM(+15.99)KETPSCLADY	F1:11082	16	73	73	16	628.951	3	35.51	-	1883.85	-8.6	39 56 45 57 95 97 58 80 65 60 81 84 91 91 92 87	M(+15.99)TLHLM(+15.99)KETPSCLADY	HCD
QTM(+15.99)FGPASTPPT	F1:11642	12	73	73	12	625.798	2	37.01	-	1249.56	13	29 40 64 96 91 94 92 72 68 63 86 81	QTM(+15.99)FGPASTPPT	HCD
SASYDDVH(+15.99)AG(-.98)	F1:12228	10	73	73	10	518.719	2	38.54	-	1035.43	-1.6	71 71 45 48 92 93 79 90 83 67	SASYDDVH(+15.99)AG(-.98)	HCD
KGGRELMNSLKELKSE	F1:13280	16	73	73	16	455.498	4	41.21	-	1817.97	-1.9	73 43 37 53 91 87 86 91 86 96 89 90 35 44 78 89	KGGRELMNSLKELKSE	HCD
VAWNGMPAHDC	F1:13296	11	73	73	11	400.83	3	41.26	-	1199.49	-13.8	96 97 96 93 93 88 30 39 75 54 42	VAWNGMPAHDC	HCD
TPLALDTQSAVWW(+15.99)EMWGH(-.98)	F1:13546	18	73	73	18	1072	2	41.8	-	2142	-2.1	25 30 78 54 60 63 29 76 86 84 85 99 93 98 96 94 94 90	TPLALDTQSAVWW(+15.99)EMWGH(-.98)	HCD
TPLLADTQSAVWW(+15.99)EMWGH(-.98)	F1:13546	18	73	73	18	1072	2	41.8	-	2142	-2.1	24 25 72 69 54 61 27 75 85 83 84 99 92 98 95 94 94 89	TPLLADTQSAVWW(+15.99)EMWGH(-.98)	HCD
ETAEKQGMELVYPR	F1:13608	14	73	73	14	550.941	3	41.96	-	1649.81	-3.6	78 52 55 83 80 79 20 36 90 96 98 96 93 79	ETAEKQGMELVYPR	HCD
LEDLDKSGFGGFH	F1:14916	13	73	73	13	711.337	2	45.37	-	1420.66	-1.8	25 44 53 81 85 94 92 73 84 78 75 92 80	LEDLDKSGFGGFH	HCD
QTM(+15.99)GVFGPAERPT	F1:14985	13	73	73	13	703.843	2	45.46	-	1405.67	3.4	32 43 65 54 64 93 91 87 85 94 78 86 84	QTM(+15.99)GVFGPAERPT	HCD
FGGDGVFGPAERPT	F1:14985	14	73	73	14	703.843	2	45.46	-	1405.66	5.8	64 50 49 64 43 56 92 91 86 91 94 78 87 84	FGGDGVFGPAERPT	HCD
NDFGVFGPAERPT	F1:14985	13	73	73	13	703.843	2	45.46	-	1405.66	5.8	26 50 61 54 64 93 91 87 85 94 78 86 84	NDFGVFGPAERPT	HCD
TASALVLQLPK	F1:15059	11	73	73	11	570.852	2	45.76	-	1139.69	-1	78 71 31 31 39 88 90 86 99 98 94	TASALVLQLPK	HCD
QTLVGFNDFGPASRH(+15.99)S	F1:16042	16	73	73	16	874.919	2	48.32	-	1747.83	-2.5	32 37 65 66 97 95 92 96 97 88 72 74 86 80 55 46	QTLVGFNDFGPASRH(+15.99)S	HCD
QLTVGFNDFGPASRH(+15.99)S	F1:16042	16	73	73	16	874.919	2	48.32	-	1747.83	-2.5	31 46 53 64 97 95 92 96 97 88 72 75 87 80 56 47	QLTVGFNDFGPASRH(+15.99)S	HCD
EAH(+15.99)DELDKSGFNFH	F1:17879	14	73	73	14	831.375	2	52.88	-	1660.71	13.7	78 46 49 67 90 78 93 93 76 58 74 72 86 73	EAH(+15.99)DELDKSGFNFH	HCD
ADPEVANADGGFMW(+15.99)T	F1:18696	15	73	73	15	798.825	2	55.01	-	1595.66	-13	27 29 51 93 93 98 96 86 85 74 81 73 73 79 71	ADPEVANADGGFMW(+15.99)T	HCD
EGDEM(+15.99)GTDWYTN(-.98)	F1:22903	12	73	73	12	716.77	2	65.1	-	1431.52	0.5	89 61 79 93 52 32 69 72 80 80 92 89	EGDEM(+15.99)GTDWYTN(-.98)	HCD
EFKGPTHLE	F1:3983	9	73	73	9	353.183	3	16.92	-	1056.52	3.9	99 97 97 80 48 41 40 67 96	EFKGPTHLE	HCD
EFKGPTLHE	F1:3983	9	73	73	9	353.183	3	16.92	-	1056.52	3.9	99 97 97 80 49 41 47 56 96	EFKGPTLHE	HCD
MVGPPWPPKL	F3:5282	10	73	73	10	561.315	2	24.47	-	1120.61	4	51 28 17 86 93 95 98 97 96 76	MVGPPWPPKL	HCD
TSVPPWPPKL	F3:5282	10	73	73	10	561.315	2	24.47	-	1120.63	-11.7	24 30 37 89 93 95 98 97 96 76	TSVPPWPPKL	HCD
EFPRKEF(-.98)	F3:5857	7	73	73	7	476.257	2	26.01	-	950.497	3	89 72 89 70 41 70 82	EFPRKEF(-.98)	HCD
FKLMKLVYLKF(-.98)	F3:8782	11	73	73	11	476.968	3	34.93	-	1427.87	7.3	97 99 97 89 77 31 21 28 94 92 87	FKLMKLVYLKF(-.98)	HCD
FRLPRKKNLEK	F3:8802	11	73	73	11	714.948	2	34.93	-	1427.87	6.7	97 86 83 32 32 73 46 68 100 99 96	FRLPRKKNLEK	HCD
QFSEMPGCLW(+15.99)TNKVW(+15.99)M(+15.99)Q(-.98)	F3:10641	17	73	73	17	533.74	4	39.85	-	2130.93	-0.5	71 94 79 93 90 59 44 34 60 36 55 95 97 85 78 83 89	QFSEMPGCLW(+15.99)TNKVW(+15.99)M(+15.99)Q(-.98)	HCD
QCLQLAEEGLGVD(-.98)	F3:11976	13	73	73	13	458.558	3	43.32	-	1372.67	-10.3	30 61 66 93 95 84 75 77 53 93 71 87 74	QCLQLAEEGLGVD(-.98)	HCD
VVRTNLKKTLKEY	F3:13108	13	73	73	13	531.322	3	46.26	-	1590.95	-0.3	61 65 48 59 78 86 86 59 46 92 85 96 97	VVRTNLKKTLKEY	HCD
DM(+15.99)HAW(+15.99)WAQGVD(-.98)	F3:14007	11	73	73	11	673.78	2	48.6	-	1345.55	-4.1	62 60 66 53 54 90 90 84 74 89 90	DM(+15.99)HAW(+15.99)WAQGVD(-.98)	HCD
KADNDHLGFVLLT	F3:16012	13	73	73	13	721.878	2	53.72	-	1441.76	-10.2	64 60 29 36 99 97 98 92 94 95 67 68 59	KADNDHLGFVLLT	HCD
HHPKPAPPM	F3:16262	9	73	73	9	506.258	2	54.33	-	1010.51	-10.4	77 75 81 59 28 52 98 98 97	HHPKPAPPM	HCD
WSLGTYDNLKCSGDAAK	F3:17173	17	73	73	17	457.967	4	56.78	-	1827.85	-3.8	36 29 63 55 55 31 87 89 95 96 96 92 83 95 93 76 76	WSLGTYDNLKCSGDAAK	HCD
KQFSGCKLNTGCW(+15.99)AAEA(-.98)	F3:17130	17	73	73	17	914.927	2	56.82	-	1827.84	0	78 70 93 96 65 83 97 93 86 30 10 50 80 89 80 82 75	KQFSGCKLNTGCW(+15.99)AAEA(-.98)	HCD
TM(+15.99)ESLLNR	F3:19006	8	73	73	8	490.245	2	61.59	-	978.48	-4.1	78 46 57 30 93 97 96 90	TM(+15.99)ESLLNR	HCD
QTSGGEAGM(+15.99)LKSP(-.98)	F3:21071	13	73	73	13	639.314	2	67	-	1276.61	4.7	38 55 74 15 15 94 96 90 96 99 94 98 85	QTSGGEAGM(+15.99)LKSP(-.98)	HCD
DYEESCM(+15.99)T(-.98)	F3:22464	8	73	73	8	496.676	2	70.63	-	991.326	11.7	96 97 99 90 39 37 73 53	DYEESCM(+15.99)T(-.98)	HCD
DERPSSDYLSNVYLLGEE	F3:28222	18	73	73	18	1043.49	2	85.46	-	2084.95	5.6	79 87 61 56 64 90 95 96 94 85 51 70 86 83 32 13 90 94	DERPSSDYLSNVYLLGEE	HCD
DYECVMHE(-.98)	F3:28738	8	73	73	8	512.69	2	86.74	-	1023.38	-14.1	93 94 95 43 46 72 78 71	DYECVMHE(-.98)	HCD
RW(+15.99)VMKPEL(-.98)	F3:28981	8	73	73	8	537.296	2	87.53	-	1072.59	-7.9	57 44 40 71 91 88 99 96	RW(+15.99)VMKPEL(-.98)	HCD
EGPELAGGASHGTQAAP(-.98)	F3:30970	17	73	73	17	774.863	2	92.59	-	1547.73	-13.5	85 55 61 93 94 99 87 77 87 81 85 20 36 62 90 80 60	EGPELAGGASHGTQAAP(-.98)	HCD
QPQDELHTMFNFH	F3:31269	13	73	73	13	822.371	2	93.5	-	1642.72	5.3	35 56 68 76 70 86 72 58 60 88 92 96 92	QPQDELHTMFNFH	HCD
M(+15.99)PGGFLDNVGFNDFGAPSGVSH(+15.99)	F3:32421	22	73	73	22	1127.51	2	96.49	-	2252.98	13.9	21 16 24 32 69 98 99 94 97 93 96 93 97 98 92 67 58 88 68 77 75 64	M(+15.99)PGGFLDNVGFNDFGAPSGVSH(+15.99)	HCD
PM(+15.99)GGFLDNVGFNDFGAPSGVSH(+15.99)	F3:32421	22	73	73	22	1127.51	2	96.49	-	2252.98	13.9	14 22 24 30 69 98 99 94 97 93 96 93 97 98 92 67 58 88 68 77 75 64	PM(+15.99)GGFLDNVGFNDFGAPSGVSH(+15.99)	HCD
EGDEPSW(+15.99)YLRAAN(-.98)	F3:34132	13	73	73	13	761.845	2	101.19	-	1521.68	-6.2	81 52 81 94 82 84 72 87 90 76 47 49 55	EGDEPSW(+15.99)YLRAAN(-.98)	HCD
MMVPSMAYLPSAR	F3:35036	13	73	73	13	727.353	2	103.41	-	1452.69	-0.9	70 88 88 86 71 19 19 69 95 94 89 90 81	MMVPSMAYLPSAR	HCD
MMVPSAMYLPSAR	F3:35036	13	73	73	13	727.353	2	103.41	-	1452.69	-0.9	70 88 88 87 68 17 18 66 94 94 89 91 81	MMVPSAMYLPSAR	HCD
EGEPHLW(+15.99)LAH(+15.99)H(+15.99)TP(-.98)	F3:35847	13	73	73	13	785.864	2	105.62	-	1569.73	-12.5	84 53 89 79 71 80 27 75 59 77 86 96 77	EGEPHLW(+15.99)LAH(+15.99)H(+15.99)TP(-.98)	HCD
VLSLFTQNLRDLLCEDLPR	F3:40536	19	73	73	19	749.073	3	118.03	-	2244.19	1.8	65 81 99 99 96 95 95 94 94 35 44 45 30 23 66 59 93 93 84	VLSLFTQNLRDLLCEDLPR	HCD
SLENEVFWDVMKKLDFEGP	F3:41241	19	73	73	19	761.713	3	120	-	2282.09	10.4	21 37 69 18 94 89 95 94 96 96 95 95 96 94 93 94 96 16 16	SLENEVFWDVMKKLDFEGP	HCD
EAM(+15.99)LQWAR	F3:18309	8	73	73	8	510.751	2	59.76	-	1019.49	1.2	64 40 53 78 83 87 93 91	EAM(+15.99)LQWAR	HCD
ELAAPLPFGHA(-.98)	F2:7003	11	73	73	11	561.313	2	24.7	-	1120.6	8.6	73 65 63 82 85 73 56 86 80 77 66	ELAAPLPFGHA(-.98)	HCD
DNPKPVDMPAH(-.98)	F2:7246	11	73	73	11	610.297	2	25.11	-	1218.58	-2.1	73 61 37 54 82 75 77 87 92 87 79	DNPKPVDMPAH(-.98)	HCD
KKH(+15.99)FKVQHRFS	F2:10814	11	73	73	11	365.209	4	34.88	-	1456.81	0.1	98 85 67 37 31 31 86 89 93 99 95	KKH(+15.99)FKVQHRFS	HCD
KKVGTLLENKV	F2:14682	11	73	73	11	614.884	2	44.95	-	1227.76	-1.3	98 97 68 23 63 45 48 95 93 89 87	KKVGTLLENKV	HCD
EPDVLNGLLEEAAVPAAE	F2:22083	18	73	73	18	918.956	2	64.45	-	1835.92	-9.8	80 52 53 54 61 57 39 67 67 81 78 72 84 98 94 96 96 96	EPDVLNGLLEEAAVPAAE	HCD
RVTQEGGN(-.98)	F2:22924	8	73	73	8	430.218	2	67.04	-	858.431	-10.6	80 69 48 53 82 82 92 82	RVTQEGGN(-.98)	HCD
QTSDQAGFLGASP(-.98)	F2:23436	13	73	73	13	639.314	2	68.07	-	1276.6	7.2	43 57 71 24 26 98 94 97 98 89 92 95 73	QTSDQAGFLGASP(-.98)	HCD
LAGVTGM(+15.99)NDFGKQAMGH(-.98)	F2:29061	17	73	73	17	874.92	2	82.55	-	1747.81	7.3	66 41 40 54 64 97 96 92 96 96 78 45 43 80 89 81 82	LAGVTGM(+15.99)NDFGKQAMGH(-.98)	HCD
QPNEELDAPPPN(-.98)	F2:29389	12	73	73	12	660.308	2	84.03	-	1318.62	-10.4	43 55 51 79 77 81 89 89 91 78 78 74	QPNEELDAPPPN(-.98)	HCD
RPDH(+15.99)LAYCHK	F2:38886	10	73	73	10	628.301	2	108.18	-	1254.59	-3.7	81 63 72 68 65 29 77 95 94 92	RPDH(+15.99)LAYCHK	HCD
KTKGGTTK(-.98)	F2:14572	8	73	73	8	410.258	2	44.58	-	818.497	5.6	69 71 89 57 58 72 87 88	KTKGGTTK(-.98)	HCD
DH(+15.99)KLLNR	F2:17549	7	73	73	7	456.251	2	52.49	-	910.499	-11.3	72 72 51 87 74 67 89	DH(+15.99)KLLNR	HCD
FFLKGD	F1:1443	6	72	72	6	363.699	2	7.47	-	725.375	12.9	63 73 60 80 72 86	FFLKGD	HCD
KCKMLV	F1:1476	6	72	72	6	361.208	2	7.49	-	720.403	-2.1	67 71 59 65 81 93	KCKMLV	HCD
AGANDVH(+15.99)L(-.98)	F1:3084	8	72	72	8	406.206	2	14.31	-	810.398	-0.9	64 37 82 68 75 71 83 98	AGANDVH(+15.99)L(-.98)	HCD
ECDRCE	F1:3264	6	72	72	6	377.629	2	14.83	-	753.242	1.3	83 64 68 73 62 86	ECDRCE	HCD
DGYKVLG	F1:5600	7	72	72	7	376.208	2	21.23	-	750.391	12.7	91 90 96 90 72 43 23	DGYKVLG	HCD
DTKAPQQDKT(-.98)	F1:5914	10	72	72	10	565.802	2	22.19	-	1129.57	14.8	91 94 95 88 63 37 40 61 81 78	DTKAPQQDKT(-.98)	HCD
DTKAPQKDQT(-.98)	F1:5914	10	72	72	10	565.802	2	22.19	-	1129.57	14.8	91 94 95 88 62 36 39 60 79 78	DTKAPQKDQT(-.98)	HCD
KTW(+15.99)ATST	F1:6384	7	72	72	7	405.697	2	23.34	-	809.392	-14.4	83 68 47 48 81 88 96	KTW(+15.99)ATST	HCD
KMNPYVPY(-.98)	F1:8587	8	72	72	8	505.765	2	28.86	-	1009.51	9.5	74 63 33 76 84 81 86 86	KMNPYVPY(-.98)	HCD
MPDRERWR	F1:8910	8	72	72	8	382.528	3	30.06	-	1144.56	4.5	69 16 42 70 100 96 99 92	MPDRERWR	HCD
AGYVVKAP	F1:9226	8	72	72	8	402.739	2	30.57	-	803.454	11.7	78 63 81 75 80 83 71 52	AGYVVKAP	HCD
DNLMLQSTLDDR	F1:9778	12	72	72	12	474.223	3	32.12	-	1419.67	-14.6	23 44 61 42 68 75 90 92 97 96 97 82	DNLMLQSTLDDR	HCD
HDDNKALGFVATR(-.98)	F1:10920	13	72	72	13	481.588	3	35.22	-	1441.74	-0.6	42 34 63 63 74 77 96 89 95 96 81 75 64	HDDNKALGFVATR(-.98)	HCD
ESFGKGTLPSD	F1:11157	11	72	72	11	569.274	2	35.71	-	1136.53	-1	86 70 69 44 70 49 74 81 82 90 83	ESFGKGTLPSD	HCD
SYRKAPVD	F1:11783	8	72	72	8	468.245	2	37.26	-	934.487	-13.5	86 76 33 40 60 89 98 95	SYRKAPVD	HCD
LAKGLAF	F1:12054	7	72	72	7	360.229	2	38.1	-	718.438	7.1	80 74 72 42 84 80 79	LAKGLAF	HCD
NSDKEAGFLGGKT	F1:12617	13	72	72	13	662.326	2	39.57	-	1322.65	-7.4	77 82 82 79 99 99 88 94 90 41 22 40 48	NSDKEAGFLGGKT	HCD
GGEDLHL	F1:12909	7	72	72	7	370.682	2	40.31	-	739.35	-0.9	37 23 90 69 95 97 98	GGEDLHL	HCD
YAM(+15.99)APVAAEEAH(+15.99)VVNPHAE	F1:12926	19	72	72	19	510.234	4	40.38	-	2036.93	-8.7	94 98 83 78 70 83 88 93 96 93 70 40 54 67 48 25 41 79 84	YAM(+15.99)APVAAEEAH(+15.99)VVNPHAE	HCD
DDAEKKGMQLVYPR	F1:12984	14	72	72	14	550.615	3	40.43	-	1648.82	-1.1	59 59 75 73 80 88 22 37 59 97 97 97 95 82	DDAEKKGMQLVYPR	HCD
VAWNGMAPDHC	F1:13296	11	72	72	11	400.83	3	41.26	-	1199.49	-13.8	96 97 96 92 75 87 65 53 50 45 39	VAWNGMAPDHC	HCD
TPLLADTQSVAWW(+15.99)EMWGH(-.98)	F1:13546	18	72	72	18	1072	2	41.8	-	2142	-2.1	23 24 71 68 53 60 26 75 84 75 79 98 92 98 95 94 94 89	TPLLADTQSVAWW(+15.99)EMWGH(-.98)	HCD
DNFGVFGPAERPT	F1:14985	13	72	72	13	703.843	2	45.46	-	1405.66	5.8	28 28 63 60 64 93 91 88 85 94 78 86 84	DNFGVFGPAERPT	HCD
QTM(+15.99)RFGPAERPT	F1:14985	12	72	72	12	703.843	2	45.46	-	1405.68	-4.6	34 46 63 29 90 91 87 86 94 78 87 85	QTM(+15.99)RFGPAERPT	HCD
TALGTVLQLPK	F1:15059	11	72	72	11	570.852	2	45.76	-	1139.69	-1	74 69 64 15 29 77 90 84 99 98 93	TALGTVLQLPK	HCD
LLKVRLLLK	F1:15323	9	72	72	9	365.937	3	46.51	-	1094.79	-1.5	72 91 98 91 11 50 65 91 80	LLKVRLLLK	HCD
ADLANWW(+15.99)DNYT	F1:17759	11	72	72	11	692.803	2	52.55	-	1383.57	13.1	27 31 81 97 70 68 69 83 86 94 89	ADLANWW(+15.99)DNYT	HCD
TMGYLPADKY	F1:18431	10	72	72	10	579.776	2	54.02	-	1157.54	-5	70 65 43 68 51 71 82 92 96 91	TMGYLPADKY	HCD
LFTQNLPMKNW(+15.99)GDLPRSL(-.98)	F1:18672	18	72	72	18	715.723	3	55.09	-	2144.12	12.4	94 92 98 87 91 96 64 68 90 90 60 42 68 94 58 27 36 57	LFTQNLPMKNW(+15.99)GDLPRSL(-.98)	HCD
LM(+15.99)TKNLPMKNW(+15.99)GDLPRSL(-.98)	F1:18672	18	72	72	18	715.723	3	55.09	-	2144.12	10.8	94 92 98 86 91 96 64 68 90 89 60 42 68 94 57 27 35 56	LM(+15.99)TKNLPMKNW(+15.99)GDLPRSL(-.98)	HCD
EWAYLW(+15.99)MYPVTP(-.98)	F1:20988	12	72	72	12	785.863	2	60.54	-	1569.73	-13.2	70 55 57 69 79 25 62 78 98 96 96 86	EWAYLW(+15.99)MYPVTP(-.98)	HCD
MFQGH(+15.99)KVVV(-.98)	F1:3886	9	72	72	9	353.862	3	16.68	-	1058.57	-6.3	53 62 75 76 77 70 65 84 89	MFQGH(+15.99)KVVV(-.98)	HCD
MM(+15.99)KGH(+15.99)KVVV(-.98)	F1:3886	9	72	72	9	353.862	3	16.68	-	1058.57	-9.5	53 61 74 76 77 70 65 84 89	MM(+15.99)KGH(+15.99)KVVV(-.98)	HCD
KGHKGLHECT(-.98)	F1:5974	10	72	72	10	370.19	3	22.16	-	1107.56	-11.4	93 73 79 88 51 61 39 94 72 75	KGHKGLHECT(-.98)	HCD
KW(+15.99)VVSVT	F1:12338	7	72	72	7	417.745	2	38.73	-	833.465	11.7	63 61 68 41 90 94 92	KW(+15.99)VVSVT	HCD
EFPREKF(-.98)	F3:5857	7	72	72	7	476.257	2	26.01	-	950.497	3	90 72 90 69 65 40 81	EFPREKF(-.98)	HCD
VRRRNTTENFVGCDRSF(-.98)	F3:7099	17	72	72	17	412.008	5	30.11	-	2055.02	-6.1	79 39 44 85 85 61 31 65 89 96 91 74 92 85 83 78 63	VRRRNTTENFVGCDRSF(-.98)	HCD
VRRRNTETNFVGCDRPH(-.98)	F3:7099	17	72	72	17	412.008	5	30.11	-	2055.03	-11.6	79 39 38 92 92 81 87 59 93 97 92 81 95 93 78 22 22	VRRRNTETNFVGCDRPH(-.98)	HCD
VW(+15.99)SLPPMSVCKGV	F3:7179	13	72	72	13	473.575	3	30.34	-	1417.71	-3.8	97 91 78 49 25 26 59 79 78 91 90 80 94	VW(+15.99)SLPPMSVCKGV	HCD
KPAEGDALFLCL	F3:7399	12	72	72	12	426.224	3	31.03	-	1275.65	-3	82 65 57 97 84 96 33 27 68 75 91 95	KPAEGDALFLCL	HCD
FKLMKLYVLKF(-.98)	F3:8782	11	72	72	11	476.968	3	34.93	-	1427.87	7.3	97 99 97 89 77 31 21 28 93 89 80	FKLMKLYVLKF(-.98)	HCD
KSWH(+15.99)LPPMK(-.98)	F3:9722	9	72	72	9	569.813	2	37.35	-	1137.61	-0.3	79 64 67 45 56 81 74 92 98	KSWH(+15.99)LPPMK(-.98)	HCD
QTAEKYEAPP	F3:14923	10	72	72	10	567.284	2	50.93	-	1132.54	12.5	33 50 83 80 84 85 97 91 66 54	QTAEKYEAPP	HCD
KADNDHLGFVATR(-.98)	F3:16511	13	72	72	13	481.588	3	54.95	-	1441.74	-0.2	73 65 19 19 90 96 95 86 93 96 82 73 61	KADNDHLGFVATR(-.98)	HCD
TQM(+15.99)FGPAAVDPT	F3:17949	12	72	72	12	625.798	2	58.86	-	1249.56	13.9	19 20 52 57 80 94 97 95 96 91 85 84	TQM(+15.99)FGPAAVDPT	HCD
TM(+15.99)SELLNR	F3:19006	8	72	72	8	490.245	2	61.59	-	978.48	-4.1	76 44 28 56 92 97 96 90	TM(+15.99)SELLNR	HCD
DYEECSM(+15.99)T(-.98)	F3:22464	8	72	72	8	496.676	2	70.63	-	991.326	11.7	96 97 99 90 38 36 73 52	DYEECSM(+15.99)T(-.98)	HCD
DELLDKSGFGGFH	F3:24772	13	72	72	13	474.561	3	76.52	-	1420.66	-0.8	17 38 45 90 80 93 93 61 77 80 82 96 85	DELLDKSGFGGFH	HCD
LSGRELKLPK	F3:24967	10	72	72	10	570.853	2	76.99	-	1139.7	-10.3	97 94 10 9 34 91 97 99 99 97	LSGRELKLPK	HCD
LSGERLKLPK	F3:24967	10	72	72	10	570.853	2	76.99	-	1139.7	-10.3	97 94 10 29 9 91 97 99 98 96	LSGERLKLPK	HCD
QLTVGM(+15.99)NDFGPAGKSPD(-.98)	F3:26845	17	72	72	17	874.921	2	81.89	-	1747.82	4.7	37 53 62 75 88 94 94 98 97 91 66 76 51 68 67 58 59	QLTVGM(+15.99)NDFGPAGKSPD(-.98)	HCD
WPEVASAAPASKCPP(-.98)	F3:27262	15	72	72	15	755.37	2	83	-	1508.74	-12.7	76 59 89 64 59 46 46 42 62 88 95 92 90 89 93	WPEVASAAPASKCPP(-.98)	HCD
EGVAWNGQH(+15.99)CCAP(-.98)	F3:27677	13	72	72	13	693.782	2	83.97	-	1385.56	-8.2	93 74 98 96 91 80 32 48 47 65 75 81 59	EGVAWNGQH(+15.99)CCAP(-.98)	HCD
EGVAWNNAH(+15.99)CCAP(-.98)	F3:27677	13	72	72	13	693.782	2	83.97	-	1385.56	-8.2	93 75 98 97 90 75 41 41 42 67 76 82 60	EGVAWNNAH(+15.99)CCAP(-.98)	HCD
RVW(+15.99)MKPEL(-.98)	F3:28981	8	72	72	8	537.296	2	87.53	-	1072.59	-7.9	56 43 39 70 91 88 99 96	RVW(+15.99)MKPEL(-.98)	HCD
SSDYLPADKY	F3:30860	10	72	72	10	579.777	2	92.39	-	1157.52	12.5	45 50 81 73 54 62 76 93 95 91	SSDYLPADKY	HCD
EGPELAGGASHTGQAAP(-.98)	F3:30970	17	72	72	17	774.863	2	92.59	-	1547.73	-13.5	84 54 60 92 94 99 87 76 86 79 84 33 19 60 90 79 59	EGPELAGGASHTGQAAP(-.98)	HCD
VDMPM(+15.99)VLDLSW(+15.99)LT	F3:31727	13	72	72	13	776.371	2	94.75	-	1550.74	-5.8	18 21 40 54 73 91 97 96 97 93 91 89 80	VDMPM(+15.99)VLDLSW(+15.99)LT	HCD
DMVPM(+15.99)VLDLSW(+15.99)LT	F3:31727	13	72	72	13	776.371	2	94.75	-	1550.74	-5.8	29 25 27 57 74 89 96 95 97 92 90 87 77	DMVPM(+15.99)VLDLSW(+15.99)LT	HCD
WPEAVWDW(+15.99)CSW(+15.99)T	F3:31838	12	72	72	12	799.319	2	95.07	-	1596.63	-7.2	65 63 94 86 85 93 79 67 45 46 77 65	WPEAVWDW(+15.99)CSW(+15.99)T	HCD
DFDELDNVGFNDFGAPSGVQL(-.98)	F3:33295	21	72	72	21	1128	2	98.93	-	2254.02	-10.8	29 26 58 79 91 98 97 96 93 97 93 97 96 91 57 48 84 58 67 36 30	DFDELDNVGFNDFGAPSGVQL(-.98)	HCD
VYDELDNVGFNDFGAPSGVSH(+15.99)	F3:33546	21	72	72	21	1128	2	99.62	-	2253.98	4.6	25 27 59 79 61 29 77 95 92 95 86 92 96 91 72 64 90 68 78 76 66	VYDELDNVGFNDFGAPSGVSH(+15.99)	HCD
YVDELDNVGFNDFGAPSGVSH(+15.99)	F3:33546	21	72	72	21	1128	2	99.62	-	2253.98	4.6	25 26 58 79 60 29 77 95 92 95 86 92 96 91 72 64 90 68 78 76 66	YVDELDNVGFNDFGAPSGVSH(+15.99)	HCD
PSVCYLARSNM(-.98)(+15.99)	F3:37260	11	72	72	11	628.303	2	109.37	-	1254.59	5.1	37 51 71 74 92 95 76 52 79 86 91	PSVCYLARSNM(-.98)(+15.99)	HCD
PSAMYLARSNM(-.98)(+15.99)	F3:37260	11	72	72	11	628.303	2	109.37	-	1254.59	5.1	39 49 61 63 90 95 79 56 82 88 92	PSAMYLARSNM(-.98)(+15.99)	HCD
VLSLFTQNLRDLCLEDLPR	F3:40536	19	72	72	19	749.073	3	118.03	-	2244.19	1.8	65 81 99 99 96 95 95 93 93 34 44 44 22 29 64 50 93 93 84	VLSLFTQNLRDLCLEDLPR	HCD
WGGKEVDWTALVFFAPAH(-.98)	F3:41444	18	72	72	18	1015.53	2	120.59	-	2029.02	12.7	28 42 46 87 100 99 99 85 80 82 97 72 48 89 94 73 50 37	WGGKEVDWTALVFFAPAH(-.98)	HCD
SFTGRH(-.98)	F2:1530	6	72	72	6	352.19	2	8.23	-	702.356	14.5	89 82 77 67 57 60	SFTGRH(-.98)	HCD
HSH(+15.99)H(+15.99)GKYWM(-.98)	F2:11572	9	72	72	9	607.275	2	36.6	-	1212.52	9.3	66 69 81 77 35 80 72 78 96	HSH(+15.99)H(+15.99)GKYWM(-.98)	HCD
AAVM(+15.99)LEK	F2:11961	7	72	72	7	389.212	2	37.3	-	776.41	0.2	44 48 70 75 87 95 89	AAVM(+15.99)LEK	HCD
KPNLSQTASK	F2:12652	10	72	72	10	358.534	3	39.95	-	1072.59	-6.1	96 54 56 74 71 54 79 83 80 80	KPNLSQTASK	HCD
LEGPCERWR	F2:14945	9	72	72	9	382.528	3	45.72	-	1144.54	14.4	84 92 19 23 70 96 80 98 89	LEGPCERWR	HCD
HNYEHLGFVSKL(-.98)	F2:19339	12	72	72	12	721.877	2	57.28	-	1441.75	-4.8	70 64 64 87 95 97 88 91 90 40 41 40	HNYEHLGFVSKL(-.98)	HCD
HETMRLRW(+15.99)FMCETE	F2:19947	14	72	72	14	942.925	2	58.97	-	1883.81	12.9	74 93 79 81 29 34 15 57 84 94 94 97 91 88	HETMRLRW(+15.99)FMCETE	HCD
KKDPFVQKD(-.98)	F2:20136	9	72	72	9	368.541	3	59.18	-	1102.61	-11.6	88 43 42 81 50 72 87 98 92	KKDPFVQKD(-.98)	HCD
LLKLVR	F2:20184	6	72	72	6	371.27	2	59.68	-	740.527	-2.1	82 91 80 60 52 71	LLKLVR	HCD
KDDFEEADKGFFWHYWWSPETE(-.98)	F2:21470	22	72	72	22	712.81	4	63.04	-	2847.22	-4.9	85 86 86 92 97 99 98 95 97 96 93 71 85 69 44 66 48 45 22 50 23 47	KDDFEEADKGFFWHYWWSPETE(-.98)	HCD
KDDFEEADKGFFWHYWWSPETQ	F2:21470	22	72	72	22	712.81	4	63.04	-	2847.22	-4.9	85 86 86 92 97 99 98 95 97 96 93 71 85 69 44 66 48 45 22 50 23 47	KDDFEEADKGFFWHYWWSPETQ	HCD
RRM(+15.99)YEYEDLKELVW(-.98)	F2:21762	14	72	72	14	972.997	2	63.73	-	1943.96	12	68 50 55 34 33 16 96 92 91 98 99 98 98 90	RRM(+15.99)YEYEDLKELVW(-.98)	HCD
APAFVTFPWPEEFVNAAE	F2:23276	18	72	72	18	1011.48	2	67.98	-	2020.96	-6.7	24 36 82 82 70 63 90 90 43 42 100 100 95 91 55 57 90 97	APAFVTFPWPEEFVNAAE	HCD
QTSQDAGFLGASP(-.98)	F2:23436	13	72	72	13	639.314	2	68.07	-	1276.6	7.2	41 54 70 21 27 98 94 97 98 89 91 95 71	QTSQDAGFLGASP(-.98)	HCD
LAGSLGM(+15.99)NDFGAKGAMGH(-.98)	F2:29061	18	72	72	18	874.92	2	82.55	-	1747.81	7.3	68 41 43 62 78 98 97 93 96 96 81 37 33 33 85 91 82 83	LAGSLGM(+15.99)NDFGAKGAMGH(-.98)	HCD
YLWPKY	F2:30961	6	72	72	6	435.23	2	88.2	-	868.448	-2.4	92 92 52 43 70 84	YLWPKY	HCD
RVM(+15.99)YPADYK	F2:32709	9	72	72	9	579.776	2	92.71	-	1157.55	-14.5	47 79 75 47 65 78 89 96 82	RVM(+15.99)YPADYK	HCD
FDEDLNVGFNDFGAPSRSH(+15.99)	F2:33701	19	72	72	19	1070.49	2	95.54	-	2138.93	14.9	26 32 82 47 57 31 77 92 94 87 93 96 90 74 65 89 61 87 90	FDEDLNVGFNDFGAPSRSH(+15.99)	HCD
PCFTKNLRDLLMTDLPR	F2:34680	17	72	72	17	678.355	3	98.05	-	2032.06	-8.1	35 52 96 98 95 95 96 52 85 77 33 32 52 58 95 94 86	PCFTKNLRDLLMTDLPR	HCD
KSVRLEALR	F2:5671	9	72	72	9	357.888	3	21.03	-	1070.66	-12.4	80 78 39 43 89 87 85 87 66	KSVRLEALR	HCD
TM(+15.99)LVML	F2:9194	6	72	72	6	362.193	2	30.37	-	722.371	1.7	54 58 87 83 73 83	TM(+15.99)LVML	HCD
KTKSRTV	F2:14769	7	72	72	7	410.258	2	45.11	-	818.497	5.6	67 70 87 75 48 70 91	KTKSRTV	HCD
KWLLFF(-.98)	F1:1496	6	71	71	6	426.762	2	7.56	-	851.506	4.1	96 50 72 84 72 57	KWLLFF(-.98)	HCD
KKDVPVK	F1:1558	7	71	71	7	407.258	2	7.64	-	812.512	-13.5	99 99 93 83 23 30 71	KKDVPVK	HCD
ELFGKSLH(+15.99)N(-.98)	F1:4111	9	71	71	9	353.863	3	17.25	-	1058.55	14.7	100 99 98 83 79 23 31 46 87	ELFGKSLH(+15.99)N(-.98)	HCD
KWSPDAPPNK(-.98)	F1:7221	10	71	71	10	569.812	2	25.32	-	1137.59	14.9	73 34 34 85 81 79 83 82 84 81	KWSPDAPPNK(-.98)	HCD
DRMPPAPDPNQ(-.98)	F1:7238	11	71	71	11	618.796	2	25.4	-	1235.57	5	84 72 85 89 82 49 60 54 65 82 64	DRMPPAPDPNQ(-.98)	HCD
DRMPPADPPNQ(-.98)	F1:7238	11	71	71	11	618.796	2	25.4	-	1235.57	5	86 75 87 91 84 44 33 45 73 88 79	DRMPPADPPNQ(-.98)	HCD
QNKEERWR	F1:8481	8	71	71	8	382.528	3	28.84	-	1144.57	-11.1	40 38 44 73 99 93 97 88	QNKEERWR	HCD
FKFFASEFKPVQKF	F1:8591	14	71	71	14	438.242	4	29.04	-	1748.93	6.1	95 96 85 45 70 74 91 91 77 39 34 34 73 94	FKFFASEFKPVQKF	HCD
FKFFASEFKPQVKF	F1:8591	14	71	71	14	438.242	4	29.04	-	1748.93	6.1	95 96 85 46 70 74 91 91 73 39 33 36 74 94	FKFFASEFKPQVKF	HCD
KKGGGFKDKDKPDKDK	F1:8694	16	71	71	16	597.67	3	29.26	-	1789.97	11.8	98 98 78 44 13 30 83 87 86 77 81 69 70 70 87 80	KKGGGFKDKDKPDKDK	HCD
AQTVHTCSTY	F1:9153	10	71	71	10	555.746	2	30.46	-	1109.48	-2.9	54 67 83 83 35 35 64 97 99 98	AQTVHTCSTY	HCD
KH(+15.99)HHM(+15.99)PM(+15.99)M(-.98)(+15.99)	F1:9180	8	71	71	8	556.231	2	30.49	-	1110.45	-5.1	67 65 83 85 87 41 71 73	KH(+15.99)HHM(+15.99)PM(+15.99)M(-.98)(+15.99)	HCD
PVSRRNFFSSST	F1:9732	12	71	71	12	692.855	2	31.95	-	1383.69	4.1	59 71 74 33 33 90 77 69 85 93 94 84	PVSRRNFFSSST	HCD
KRVTFLLTKD(-.98)	F1:10394	10	71	71	10	407.255	3	33.81	-	1218.74	-2.5	63 41 25 29 82 93 96 95 96 97	KRVTFLLTKD(-.98)	HCD
ETAEKMQGGAL	F1:10849	11	71	71	11	567.776	2	35.08	-	1133.54	-1.5	92 74 76 93 90 73 56 28 51 73 78	ETAEKMQGGAL	HCD
NPPALAGRGSGT	F1:11692	12	71	71	12	549.29	2	37.21	-	1096.56	2.3	41 59 61 75 94 76 56 64 74 92 86 77	NPPALAGRGSGT	HCD
LELNDDSKEDLKGDLQL	F1:12066	17	71	71	17	648.999	3	38.07	-	1943.97	3.5	31 53 97 87 95 93 93 98 96 80 87 82 9 21 47 66 79	LELNDDSKEDLKGDLQL	HCD
FAANVTLNPWEEAAVGMW(+15.99)	F1:12935	18	71	71	18	1011.48	2	40.35	-	2020.94	4.2	88 72 50 48 70 76 88 75 39 56 99 100 93 89 87 25 44 80	FAANVTLNPWEEAAVGMW(+15.99)	HCD
VAWNGQH(+15.99)EED	F1:13279	10	71	71	10	600.742	2	41.26	-	1199.48	-12.5	88 94 96 83 50 66 34 91 75 40	VAWNGQH(+15.99)EED	HCD
VAWNGMAPCDH	F1:13296	11	71	71	11	400.83	3	41.26	-	1199.49	-13.8	96 97 96 92 74 87 68 60 41 43 31	VAWNGMAPCDH	HCD
LLPETVART	F1:13360	9	71	71	9	500.295	2	41.48	-	998.576	-1.6	89 95 94 99 60 33 32 67 73	LLPETVART	HCD
LAWNW(+15.99)NM(+15.99)M(+15.99)T	F1:13974	9	71	71	9	607.749	2	42.98	-	1213.49	-5.2	93 95 95 93 67 51 36 54 59	LAWNW(+15.99)NM(+15.99)M(+15.99)T	HCD
VPTTELMNSLKW(+15.99)LRW	F1:14740	15	71	71	15	473.258	4	45.02	-	1888.99	8.2	13 9 36 51 89 88 94 75 79 94 94 83 91 86 85	VPTTELMNSLKW(+15.99)LRW	HCD
TAGTLVLQLPK	F1:15059	11	71	71	11	570.852	2	45.76	-	1139.69	-1	80 71 13 25 40 87 91 87 99 98 94	TAGTLVLQLPK	HCD
LLPSTLKL	F1:19008	8	71	71	8	442.794	2	55.5	-	883.574	-1.8	97 97 91 63 24 34 83 88	LLPSTLKL	HCD
YVDELDNVGM(+15.99)NDFGPASGLVQ(-.98)	F1:19934	21	71	71	21	1128	2	58.13	-	2254.02	-14.4	33 34 63 84 83 94 96 96 81 89 87 93 96 90 61 67 86 55 64 30 28	YVDELDNVGM(+15.99)NDFGPASGLVQ(-.98)	HCD
RPDYTYLAW(+15.99)TVT	F1:20958	12	71	71	12	751.37	2	60.53	-	1500.72	0.6	68 67 76 77 61 77 75 61 60 59 90 87	RPDYTYLAW(+15.99)TVT	HCD
PPVMVPFPF(-.98)	F1:23409	9	71	71	9	515.279	2	66.26	-	1028.55	-8.7	35 42 74 74 74 70 90 95 92	PPVMVPFPF(-.98)	HCD
EFKGPLTHE	F1:3983	9	71	71	9	353.183	3	16.92	-	1056.52	3.9	99 97 97 85 45 44 32 51 95	EFKGPLTHE	HCD
KTM(+15.99)YPP	F1:8549	6	71	71	6	376.689	2	28.89	-	751.357	7.8	69 46 39 85 92 94	KTM(+15.99)YPP	HCD
FAHMYAAEAQWLVYGNH(-.98)(+15.99)	F1:12969	17	71	71	17	506.49	4	40.37	-	2021.92	5.9	69 90 88 53 79 97 95 97 90 84 56 81 90 83 18 21 31	FAHMYAAEAQWLVYGNH(-.98)(+15.99)	HCD
VMRKDCG	F3:3951	7	71	71	7	404.694	2	19.15	-	807.373	1	57 60 78 89 85 71 57	VMRKDCG	HCD
NETAELPT(-.98)	F3:5347	8	71	71	8	437.214	2	24.66	-	872.424	-10.8	23 52 69 91 98 92 73 70	NETAELPT(-.98)	HCD
SMREW(+15.99)PAAVLVLQ(-.98)	F3:7250	13	71	71	13	505.616	3	30.66	-	1513.81	13	91 93 78 59 35 86 89 49 30 55 87 93 89	SMREW(+15.99)PAAVLVLQ(-.98)	HCD
SMRW(+15.99)EPAALVVLQ(-.98)	F3:7250	13	71	71	13	505.616	3	30.66	-	1513.81	13	91 92 77 31 63 86 90 50 40 47 85 92 87	SMRW(+15.99)EPAALVVLQ(-.98)	HCD
SMREW(+15.99)PAALVVLQ(-.98)	F3:7250	13	71	71	13	505.616	3	30.66	-	1513.81	13	91 92 77 58 34 86 89 50 40 47 85 92 87	SMREW(+15.99)PAALVVLQ(-.98)	HCD
DTKHYAAPKT(-.98)	F3:7784	10	71	71	10	565.802	2	31.95	-	1129.59	1.6	94 95 85 35 32 34 72 88 93 90	DTKHYAAPKT(-.98)	HCD
KYNPDMPK	F3:8929	8	71	71	8	496.741	2	35.33	-	991.48	-11.7	82 83 89 76 49 48 80 69	KYNPDMPK	HCD
KYNPMDPK	F3:8929	8	71	71	8	496.741	2	35.33	-	991.48	-11.7	81 82 88 75 47 50 80 68	KYNPMDPK	HCD
TDACHDMPDWDD(-.98)	F3:9594	12	71	71	12	473.832	3	36.98	-	1418.49	-8.3	52 14 12 50 89 90 90 86 96 94 96 86	TDACHDMPDWDD(-.98)	HCD
TECGHDMPDWDD(-.98)	F3:9594	12	71	71	12	473.832	3	36.98	-	1418.49	-8.3	64 65 12 7 78 88 88 83 95 93 96 85	TECGHDMPDWDD(-.98)	HCD
LGPSHDEPDGDED(-.98)	F3:9527	13	71	71	13	691.271	2	36.98	-	1380.54	-11.8	41 20 64 68 35 60 98 95 97 94 96 98 65	LGPSHDEPDGDED(-.98)	HCD
SSVVTDGM(+15.99)DTSCM(-.98)(+15.99)	F3:9573	13	71	71	13	682.265	2	37.01	-	1362.51	3.4	49 57 75 94 99 98 61 81 81 87 70 46 36	SSVVTDGM(+15.99)DTSCM(-.98)(+15.99)	HCD
SSVVTDGM(+15.99)DTSM(+15.99)C(-.98)	F3:9573	13	71	71	13	682.265	2	37.01	-	1362.51	3.4	47 56 74 94 99 98 60 80 80 87 70 47 37	SSVVTDGM(+15.99)DTSM(+15.99)C(-.98)	HCD
MNKHGFD(-.98)	F3:11531	7	71	71	7	424.2	2	42.06	-	846.381	6.5	46 77 58 87 71 84 80	MNKHGFD(-.98)	HCD
MNKHGFN	F3:11531	7	71	71	7	424.2	2	42.06	-	846.381	6.5	46 77 58 87 71 84 80	MNKHGFN	HCD
KKELLKENKV	F3:11738	10	71	71	10	410.259	3	42.59	-	1227.76	-1	83 65 60 39 60 27 91 92 98 97	KKELLKENKV	HCD
KYLKLGDKDPKKKDD	F3:12495	15	71	71	15	448.505	4	44.7	-	1789.99	-2.1	30 13 52 89 97 73 88 85 71 48 66 98 90 93 79	KYLKLGDKDPKKKDD	HCD
LHVLKDTHLK	F3:12734	10	71	71	10	401.911	3	45.31	-	1202.71	-1.5	27 24 67 94 71 81 79 91 95 89	LHVLKDTHLK	HCD
FDLKSWLWQT	F3:14454	10	71	71	10	441.899	3	49.6	-	1322.67	6.3	95 95 92 65 49 49 52 62 66 89	FDLKSWLWQT	HCD
KM(+15.99)H(+15.99)VLMRLTW(-.98)(+15.99)	F3:14649	10	71	71	10	681.363	2	50.14	-	1360.71	0.3	84 82 64 66 85 76 51 83 67 54	KM(+15.99)H(+15.99)VLMRLTW(-.98)(+15.99)	HCD
KDKHESTYNSFGCKR	F3:14807	15	71	71	15	450.717	4	50.62	-	1798.84	-2.5	86 45 46 30 95 95 81 56 57 99 99 50 55 84 94	KDKHESTYNSFGCKR	HCD
AFAWNNGEFES	F3:15127	11	71	71	11	636.26	2	51.49	-	1270.53	-14.9	39 90 94 90 90 59 14 81 61 87 87	AFAWNNGEFES	HCD
LAWNMNW(+15.99)DT	F3:15158	9	71	71	9	583.748	2	51.5	-	1165.49	-4	95 95 95 82 30 31 51 87 77	LAWNMNW(+15.99)DT	HCD
LAWNM(+15.99)FH(+15.99)DT	F3:15158	9	71	71	9	583.748	2	51.5	-	1165.49	-4	95 95 95 80 48 33 37 86 73	LAWNM(+15.99)FH(+15.99)DT	HCD
LAWNFM(+15.99)H(+15.99)DT	F3:15158	9	71	71	9	583.748	2	51.5	-	1165.49	-4	95 95 95 80 47 33 37 86 74	LAWNFM(+15.99)H(+15.99)DT	HCD
SGCPLDCESSLPP	F3:15340	13	71	71	13	435.525	3	52.07	-	1303.54	9.1	25 15 51 90 90 86 85 92 50 87 91 83 85	SGCPLDCESSLPP	HCD
QSNVDHLGFVLLT	F3:16012	13	71	71	13	721.878	2	53.72	-	1441.76	-10.2	39 55 28 32 99 97 98 92 95 95 68 68 60	QSNVDHLGFVLLT	HCD
LYKYFQMANLSWHH(-.98)	F3:16425	14	71	71	14	612.98	3	54.81	-	1835.89	14.2	95 94 74 22 22 51 85 65 63 89 89 84 88 81	LYKYFQMANLSWHH(-.98)	HCD
LYKYM(+15.99)KMANLSWHH(-.98)	F3:16425	14	71	71	14	612.98	3	54.81	-	1835.9	12.5	95 94 73 22 22 50 85 64 63 89 88 83 88 81	LYKYM(+15.99)KMANLSWHH(-.98)	HCD
LAKQTRQLLGHLAF(-.98)	F3:16915	14	71	71	14	532.327	3	56.19	-	1593.95	6.9	97 97 97 93 31 23 32 72 84 36 56 90 93 98	LAKQTRQLLGHLAF(-.98)	HCD
LAKQTRQLLGHALF(-.98)	F3:16915	14	71	71	14	532.327	3	56.19	-	1593.95	6.9	97 97 97 93 31 23 32 72 84 35 56 86 95 98	LAKQTRQLLGHALF(-.98)	HCD
KQFSGCKLNGTCW(+15.99)AAEA(-.98)	F3:17130	17	71	71	17	914.927	2	56.82	-	1827.84	0	77 68 92 96 64 82 97 92 83 9 17 47 78 88 79 81 73	KQFSGCKLNGTCW(+15.99)AAEA(-.98)	HCD
TDM(+15.99)TLLNR	F3:19006	8	71	71	8	490.245	2	61.59	-	978.48	-4.1	71 61 31 32 94 97 97 91	TDM(+15.99)TLLNR	HCD
KNGVADDSQEDLKELRE(-.98)	F3:19404	17	71	71	17	972.997	2	62.61	-	1943.95	12.9	26 23 21 34 17 85 95 95 97 99 97 99 98 99 96 66 74	KNGVADDSQEDLKELRE(-.98)	HCD
VYLKTNP	F3:19395	7	71	71	7	417.745	2	62.61	-	833.465	12.6	78 85 99 95 66 36 40	VYLKTNP	HCD
LFESEFMFPK	F3:19981	10	71	71	10	425.543	3	64.16	-	1273.61	2	70 64 78 34 81 60 48 94 95 90	LFESEFMFPK	HCD
KYLGMMLLQQ(-.98)	F3:21789	10	71	71	10	612.339	2	68.81	-	1222.66	5.4	75 81 84 53 69 73 78 83 49 65	KYLGMMLLQQ(-.98)	HCD
NVGKELMNSLKEKLSEAKE	F3:22629	19	71	71	19	537.542	4	70.98	-	2146.13	4.6	8 10 13 29 68 73 64 90 92 96 83 95 99 98 67 89 99 97 91	NVGKELMNSLKEKLSEAKE	HCD
QDAQAADQSNLPHP(-.98)	F3:22839	14	71	71	14	745.854	2	71.54	-	1489.69	1.4	25 54 59 69 75 94 96 73 67 74 88 60 74 97	QDAQAADQSNLPHP(-.98)	HCD
DAPEVDDAMVFAM(+15.99)T(-.98)	F3:26169	14	71	71	14	763.836	2	80	-	1525.64	9.7	26 30 69 96 81 78 74 84 88 93 85 81 70 49	DAPEVDDAMVFAM(+15.99)T(-.98)	HCD
WPEAVSAAPASKCPP(-.98)	F3:27262	15	71	71	15	755.37	2	83	-	1508.74	-12.7	75 56 87 61 58 41 42 42 62 88 95 92 89 89 93	WPEAVSAAPASKCPP(-.98)	HCD
EGVAWNANH(+15.99)CCAP(-.98)	F3:27677	13	71	71	13	693.782	2	83.97	-	1385.56	-8.2	93 75 98 97 91 74 41 40 41 66 76 82 60	EGVAWNANH(+15.99)CCAP(-.98)	HCD
EW(+15.99)WLAWNSPCECGS	F3:28590	14	71	71	14	842.329	2	86.59	-	1682.65	-3.7	90 44 91 99 96 85 74 25 20 82 94 52 65 82	EW(+15.99)WLAWNSPCECGS	HCD
DYEQHVCE	F3:30772	8	71	71	8	511.7	2	92.08	-	1021.38	3.8	96 96 97 31 33 61 75 84	DYEQHVCE	HCD
QPQAHMDKSGFGGFH	F3:34273	15	71	71	15	822.37	2	101.47	-	1642.73	-3.3	26 27 48 71 66 71 94 92 89 64 86 74 81 96 88	QPQAHMDKSGFGGFH	HCD
MVMPSW(+15.99)YLPSAR	F3:35036	12	71	71	12	727.353	2	103.41	-	1452.69	1.2	34 19 22 78 90 76 88 96 95 91 92 83	MVMPSW(+15.99)YLPSAR	HCD
MMVPSCVYLPSAR	F3:35036	13	71	71	13	727.353	2	103.41	-	1452.69	-0.9	68 87 87 86 65 15 16 63 94 94 88 90 80	MMVPSCVYLPSAR	HCD
EGEPHLMALAH(+15.99)H(+15.99)TP(-.98)	F3:35847	14	71	71	14	785.864	2	105.62	-	1569.74	-14.7	85 55 90 81 75 80 17 30 73 75 79 87 96 77	EGEPHLMALAH(+15.99)H(+15.99)TP(-.98)	HCD
SPVCYLARSNM(-.98)(+15.99)	F3:37260	11	71	71	11	628.303	2	109.37	-	1254.59	5.1	40 34 70 73 92 95 76 52 79 87 91	SPVCYLARSNM(-.98)(+15.99)	HCD
H(+15.99)SNMDFWDVMKKLDFRK(-.98)	F3:41410	17	71	71	17	1106.55	2	120.49	-	2211.07	4.8	28 32 69 53 93 99 96 98 97 97 97 93 66 59 64 40 44	H(+15.99)SNMDFWDVMKKLDFRK(-.98)	HCD
SH(+15.99)NMDFWDVMKKLDFRK(-.98)	F3:41410	17	71	71	17	1106.55	2	120.49	-	2211.07	4.8	27 30 68 52 92 99 96 98 97 97 97 92 65 58 63 39 42	SH(+15.99)NMDFWDVMKKLDFRK(-.98)	HCD
EPQNAPDHG(-.98)	F3:4163	9	71	71	9	482.213	2	19.94	-	962.421	-9.2	98 93 81 75 61 69 81 50 40	EPQNAPDHG(-.98)	HCD
EPQNAPDGH(-.98)	F3:4163	9	71	71	9	482.213	2	19.94	-	962.421	-9.2	98 94 82 76 63 71 82 33 42	EPQNAPDGH(-.98)	HCD
KFFLRV	F3:6791	6	71	71	6	405.25	2	29.12	-	808.496	-14.2	73 50 45 92 81 89	KFFLRV	HCD
AKTTPCW	F3:8854	7	71	71	7	403.694	2	35.09	-	805.379	-6.8	42 45 85 78 79 88 86	AKTTPCW	HCD
FGPSGCGKH	F3:11468	9	71	71	9	445.209	2	41.97	-	888.391	14.2	88 76 87 47 22 69 78 91 89	FGPSGCGKH	HCD
TASKSPK(-.98)	F2:1941	7	71	71	7	359.216	2	9.41	-	716.418	-1.2	78 34 50 77 97 78 86	TASKSPK(-.98)	HCD
DPQHTGYGSEAP(-.98)	F2:6696	12	71	71	12	419.849	3	23.92	-	1256.54	-13.4	92 89 74 44 62 34 59 60 92 91 77 89	DPQHTGYGSEAP(-.98)	HCD
KNAAPLPFGHA(-.98)	F2:7003	11	71	71	11	561.313	2	24.7	-	1120.61	-1.4	70 66 67 77 84 71 54 85 78 76 65	KNAAPLPFGHA(-.98)	HCD
KQRHSSCWMKK	F2:9741	11	71	71	11	473.576	3	31.59	-	1417.71	-1.4	85 72 20 50 37 84 92 75 92 96 87	KQRHSSCWMKK	HCD
KKKWNVQHRFS	F2:10814	11	71	71	11	365.209	4	34.88	-	1456.81	0.1	73 79 67 37 32 34 84 89 93 99 94	KKKWNVQHRFS	HCD
WRH(+15.99)QSGHH(+15.99)H(-.98)	F2:11581	9	71	71	9	606.778	2	36.67	-	1211.54	-2.3	88 80 70 41 41 52 95 86 86	WRH(+15.99)QSGHH(+15.99)H(-.98)	HCD
KW(+15.99)EDFLAPPKEE	F2:14518	12	71	71	12	502.242	3	44.6	-	1503.72	-13.6	98 89 98 85 84 89 23 15 35 73 89 85	KW(+15.99)EDFLAPPKEE	HCD
HLVWSTMSDE(-.98)	F2:16388	10	71	71	10	602.273	2	49.33	-	1202.54	-6.4	92 97 99 90 88 85 43 36 36 54	HLVWSTMSDE(-.98)	HCD
HLVWSTMSDQ	F2:16388	10	71	71	10	602.273	2	49.33	-	1202.54	-6.4	92 97 99 90 88 85 43 36 36 54	HLVWSTMSDQ	HCD
KTMW(+15.99)LA	F2:16825	6	71	71	6	383.198	2	50.4	-	764.389	-10.8	79 44 42 86 87 90	KTMW(+15.99)LA	HCD
TM(+15.99)SLKLAC	F2:17024	8	71	71	8	441.728	2	51.27	-	881.435	6.5	57 62 77 83 80 80 72 61	TM(+15.99)SLKLAC	HCD
WAPEAEWVVGGH(-.98)	F2:19927	12	71	71	12	668.816	2	59.09	-	1335.64	-13.8	87 71 82 79 52 56 26 76 92 73 75 89	WAPEAEWVVGGH(-.98)	HCD
KKDPM(+15.99)VKKD(-.98)	F2:20136	9	71	71	9	368.541	3	59.18	-	1102.62	-14.7	88 42 42 80 49 72 85 97 92	KKDPM(+15.99)VKKD(-.98)	HCD
KDKPM(+15.99)VKKD(-.98)	F2:20136	9	71	71	9	368.541	3	59.18	-	1102.62	-14.7	84 58 52 68 36 72 86 98 92	KDKPM(+15.99)VKKD(-.98)	HCD
DNAEKKGMQLVYPR	F2:22252	14	71	71	14	824.924	2	65.31	-	1647.84	-4.3	21 21 63 95 93 94 20 36 80 97 97 98 97 89	DNAEKKGMQLVYPR	HCD
KDFPYEVYLT	F2:22322	10	71	71	10	637.811	2	65.48	-	1273.62	-12.7	79 80 65 18 23 76 88 97 98 91	KDFPYEVYLT	HCD
RVTEQGGN(-.98)	F2:22924	8	71	71	8	430.218	2	67.04	-	858.431	-10.6	79 80 46 66 43 79 90 90	RVTEQGGN(-.98)	HCD
GEH(+15.99)SPQLVH(-.98)(+15.99)	F2:24802	9	71	71	9	517.748	2	71.58	-	1033.49	-12	12 53 58 82 87 89 97 87 83	GEH(+15.99)SPQLVH(-.98)(+15.99)	HCD
NEAQAADKSNLNCL	F2:24845	14	71	71	14	745.853	2	71.73	-	1489.68	5.6	47 82 63 66 69 69 40 42 59 92 96 91 96 90	NEAQAADKSNLNCL	HCD
QPQDELDAPPPN(-.98)	F2:29389	12	71	71	12	660.308	2	84.03	-	1318.62	-10.4	43 64 44 53 82 83 88 88 90 77 77 73	QPQDELDAPPPN(-.98)	HCD
QTNSLM(+15.99)EELMVK	F2:32098	12	71	71	12	719.845	2	91.11	-	1437.68	-6.8	30 48 58 67 63 24 95 97 95 94 97 91	QTNSLM(+15.99)EELMVK	HCD
FDELDNVGFNDFGAPSRSH(+15.99)	F2:33701	19	71	71	19	1070.49	2	95.54	-	2138.93	14.9	26 29 80 55 52 32 75 92 94 87 93 96 91 74 65 89 61 87 90	FDELDNVGFNDFGAPSRSH(+15.99)	HCD
DFELDNVGFNDFGAPSRSH(+15.99)	F2:33701	19	71	71	19	1070.49	2	95.54	-	2138.93	14.9	22 22 76 55 52 32 76 92 95 88 94 96 91 75 66 89 62 87 90	DFELDNVGFNDFGAPSRSH(+15.99)	HCD
KGLGAYPV(-.98)	F2:16044	8	71	71	8	402.246	2	48.49	-	802.47	8.8	90 50 82 42 57 82 87 84	KGLGAYPV(-.98)	HCD
CPMYRPAKA(-.98)	F2:17501	9	71	71	9	518.261	2	52.37	-	1034.52	-7.7	96 85 87 91 44 42 57 78 66	CPMYRPAKA(-.98)	HCD
W(+15.99)CVALDDN(-.98)	F2:17992	8	71	71	8	475.705	2	53.68	-	949.396	0.2	52 25 26 90 98 94 96 89	W(+15.99)CVALDDN(-.98)	HCD
M(+15.99)MGNRLM(-.98)(+15.99)	F2:18142	7	71	71	7	442.202	2	54.08	-	882.387	1.9	89 90 53 55 69 61 80	M(+15.99)MGNRLM(-.98)(+15.99)	HCD
TTLRSK(-.98)	F1:1337	6	70	70	6	352.724	2	7.19	-	703.434	0.6	82 84 85 43 54 77	TTLRSK(-.98)	HCD
KGGSGKAL	F1:1450	8	70	70	8	359.216	2	7.47	-	716.418	-1.1	78 70 76 97 57 60 51 76	KGGSGKAL	HCD
AQDNVH(+15.99)L(-.98)	F1:3084	7	70	70	7	406.206	2	14.31	-	810.398	-0.9	90 75 53 48 59 71 98	AQDNVH(+15.99)L(-.98)	HCD
KGAHHHPP(-.98)	F1:4048	8	70	70	8	440.245	2	17.21	-	878.462	14.5	87 43 50 65 47 72 98 98	KGAHHHPP(-.98)	HCD
ELFGKTVH(+15.99)N(-.98)	F1:4111	9	70	70	9	353.863	3	17.25	-	1058.55	14.7	99 99 97 76 76 33 21 44 86	ELFGKTVH(+15.99)N(-.98)	HCD
DPNEKNSCDVH	F1:4201	11	70	70	11	419.85	3	17.37	-	1256.51	14.3	90 62 42 74 71 39 39 79 93 92 87	DPNEKNSCDVH	HCD
RMPPWPNKP(-.98)	F1:4279	9	70	70	9	561.313	2	17.78	-	1120.6	14.4	20 29 69 96 96 95 74 70 86	RMPPWPNKP(-.98)	HCD
TMKKET	F1:5113	6	70	70	6	369.195	2	19.67	-	736.379	-3.3	57 32 46 93 98 95	TMKKET	HCD
EKPPVDMPAH(-.98)	F1:5139	10	70	70	10	560.283	2	20.21	-	1118.55	-2.9	93 87 90 86 25 27 56 88 80 70	EKPPVDMPAH(-.98)	HCD
KFLKNKGVPLRE	F1:6562	12	70	70	12	476.967	3	23.89	-	1427.86	13.1	90 91 95 68 86 90 64 28 27 71 44 93	KFLKNKGVPLRE	HCD
LFGLTSERAP(-.98)	F1:7147	10	70	70	10	363.876	3	25.31	-	1088.6	8	98 98 78 35 24 26 81 77 94 99	LFGLTSERAP(-.98)	HCD
KGCLPDAPPNK(-.98)	F1:7221	11	70	70	11	569.812	2	25.32	-	1137.6	11.9	80 18 31 45 88 86 85 86 86 88 85	KGCLPDAPPNK(-.98)	HCD
KLVLTKD(-.98)	F1:7623	7	70	70	7	408.271	2	26.56	-	814.528	-0.2	70 42 36 74 87 92 95	KLVLTKD(-.98)	HCD
QWMKFLYAAP(-.98)	F1:7701	10	70	70	10	418.561	3	26.78	-	1252.64	14.8	57 77 55 61 33 71 85 82 94 86	QWMKFLYAAP(-.98)	HCD
KMNERGACH(-.98)	F1:8898	9	70	70	9	522.745	2	29.74	-	1043.48	0.4	78 91 84 87 51 45 83 58 57	KMNERGACH(-.98)	HCD
KKPNGGYTT	F1:9613	9	70	70	9	483.261	2	31.7	-	964.498	9.5	54 70 42 78 56 66 87 91 94	KKPNGGYTT	HCD
HLVGGGVVKNPK(-.98)	F1:10409	12	70	70	12	602.364	2	33.52	-	1202.72	-9.3	68 81 97 69 16 14 62 92 95 94 78 76	HLVGGGVVKNPK(-.98)	HCD
HHPPAKYY(-.98)	F1:10810	8	70	70	8	506.258	2	34.82	-	1010.51	-7.9	65 65 73 37 50 84 96 91	HHPPAKYY(-.98)	HCD
SEFGKGTLPSD	F1:11157	11	70	70	11	569.274	2	35.71	-	1136.53	-1	57 83 68 43 68 47 72 80 80 89 82	SEFGKGTLPSD	HCD
DANPKLGKRR	F1:11775	10	70	70	10	385.567	3	37.43	-	1153.67	10.2	95 96 91 81 61 54 56 58 54 57	DANPKLGKRR	HCD
EGVAAEELLGNVGPP	F1:11859	15	70	70	15	726.376	2	37.58	-	1450.73	4.9	90 62 93 94 84 95 93 62 62 47 88 82 23 32 44	EGVAAEELLGNVGPP	HCD
YAM(+15.99)APVAAEEAH(+15.99)VVPNHAE	F1:12926	19	70	70	19	510.234	4	40.38	-	2036.93	-8.7	93 98 81 76 67 82 87 92 95 92 68 38 51 70 48 25 42 62 73	YAM(+15.99)APVAAEEAH(+15.99)VVPNHAE	HCD
ETAEGAKGMQLVYPR	F1:13199	15	70	70	15	550.615	3	40.9	-	1648.82	-0.7	80 55 55 43 6 17 82 79 85 76 98 98 98 96 83	ETAEGAKGMQLVYPR	HCD
VAWNGQCM(+15.99)NY(-.98)	F1:13279	10	70	70	10	600.742	2	41.26	-	1199.49	-13.1	91 95 97 87 57 73 56 46 46 54	VAWNGQCM(+15.99)NY(-.98)	HCD
EGNAWVDWTETRL	F1:14755	13	70	70	13	526.258	3	44.94	-	1575.73	12.9	74 24 33 34 38 82 98 93 93 97 83 79 88	EGNAWVDWTETRL	HCD
TALTGVLQLPK	F1:15059	11	70	70	11	570.852	2	45.76	-	1139.69	-1	74 67 60 25 13 73 89 84 99 97 93	TALTGVLQLPK	HCD
EGVAWNGGM(+15.99)PCHN(-.98)	F1:16671	13	70	70	13	462.856	3	49.83	-	1385.56	-9.7	89 64 96 96 88 84 56 32 52 64 48 65 91	EGVAWNGGM(+15.99)PCHN(-.98)	HCD
WLAWNGHGGFCH	F1:17739	12	70	70	12	462.202	3	52.64	-	1383.59	-6.3	94 96 98 89 85 58 31 17 72 83 52 67	WLAWNGHGGFCH	HCD
LLPLSTKL	F1:19008	8	70	70	8	442.794	2	55.5	-	883.574	-1.8	96 95 62 23 21 75 95 94	LLPLSTKL	HCD
NANLLANADW(+15.99)SCSDT	F1:19880	15	70	70	15	805.833	2	57.95	-	1609.67	-10.1	54 54 61 73 94 99 89 83 81 65 65 64 66 66 51	NANLLANADW(+15.99)SCSDT	HCD
EPGM(+15.99)PSW(+15.99)YLRSAP	F1:20007	13	70	70	13	761.845	2	58.19	-	1521.69	-11.6	85 59 51 75 84 85 70 83 84 80 87 47 28	EPGM(+15.99)PSW(+15.99)YLRSAP	HCD
RPDYTYLASDTVT	F1:20958	13	70	70	13	751.37	2	60.53	-	1500.71	10.6	70 69 77 77 57 74 75 65 51 60 59 91 85	RPDYTYLASDTVT	HCD
EFKGPLHTE	F1:3983	9	70	70	9	353.183	3	16.92	-	1056.52	3.9	99 97 97 84 40 42 32 50 95	EFKGPLHTE	HCD
KQAPLMVKT(-.98)	F1:6013	9	70	70	9	507.813	2	22.26	-	1013.61	6	71 65 67 63 91 79 63 72 61	KQAPLMVKT(-.98)	HCD
KM(+15.99)TYPP	F1:8549	6	70	70	6	376.689	2	28.89	-	751.357	7.8	69 44 39 85 91 94	KM(+15.99)TYPP	HCD
VRPSSHSVGKW(+15.99)	F3:5653	11	70	70	11	419.222	3	25.45	-	1254.65	-2.9	94 75 36 66 73 63 80 70 64 81 70	VRPSSHSVGKW(+15.99)	HCD
KYWW(+15.99)FTEY(-.98)	F3:6856	8	70	70	8	413.195	3	29.27	-	1236.56	2.3	89 56 42 40 60 82 100 98	KYWW(+15.99)FTEY(-.98)	HCD
KYW(+15.99)WFTEY(-.98)	F3:6856	8	70	70	8	413.195	3	29.27	-	1236.56	2.3	88 64 39 38 60 79 99 98	KYW(+15.99)WFTEY(-.98)	HCD
TKVW(+15.99)KKNP(-.98)	F3:7704	8	70	70	8	508.306	2	31.92	-	1014.6	-0.6	58 63 85 70 44 72 81 89	TKVW(+15.99)KKNP(-.98)	HCD
DTKHPHAPKT(-.98)	F3:7784	10	70	70	10	565.802	2	31.95	-	1129.6	-8.3	92 94 89 30 43 29 66 83 91 87	DTKHPHAPKT(-.98)	HCD
VAPSHDEPDGDED(-.98)	F3:9527	13	70	70	13	691.271	2	36.98	-	1380.54	-11.8	29 32 60 64 32 57 97 94 96 93 96 98 62	VAPSHDEPDGDED(-.98)	HCD
KYRHPCETK(-.98)	F3:9696	9	70	70	9	580.804	2	37.38	-	1159.59	1.1	98 93 76 59 33 70 69 59 76	KYRHPCETK(-.98)	HCD
KM(+15.99)SEMPGCLW(+15.99)TNKVW(+15.99)M(+15.99)Q(-.98)	F3:10641	17	70	70	17	533.74	4	39.85	-	2130.94	-2.1	67 92 75 92 89 54 40 30 56 32 50 94 96 82 75 80 87	KM(+15.99)SEMPGCLW(+15.99)TNKVW(+15.99)M(+15.99)Q(-.98)	HCD
FFWW(+15.99)TAQQ(-.98)	F3:11955	8	70	70	8	564.766	2	43.32	-	1127.52	-1	48 42 39 89 92 90 84 83	FFWW(+15.99)TAQQ(-.98)	HCD
FWFW(+15.99)TAQQ(-.98)	F3:11955	8	70	70	8	564.766	2	43.32	-	1127.52	-1	46 44 40 85 91 89 83 81	FWFW(+15.99)TAQQ(-.98)	HCD
LYKKLGDKDPKKKDD	F3:12495	15	70	70	15	448.505	4	44.7	-	1789.99	-2.1	17 14 23 94 97 76 90 87 73 51 69 98 91 94 83	LYKKLGDKDPKKKDD	HCD
HVLLKDTHLK	F3:12734	10	70	70	10	401.911	3	45.31	-	1202.71	-1.5	42 14 25 93 77 86 84 93 96 92	HVLLKDTHLK	HCD
QM(+15.99)WNNAEYW	F3:13555	9	70	70	9	629.253	2	47.37	-	1256.49	-1	53 57 89 81 48 51 92 89 81	QM(+15.99)WNNAEYW	HCD
QFH(+15.99)VLMRLTW(-.98)(+15.99)	F3:14649	10	70	70	10	681.363	2	50.14	-	1360.71	2.7	64 84 65 67 86 78 53 84 68 56	QFH(+15.99)VLMRLTW(-.98)(+15.99)	HCD
AFAWNNAKCCGS	F3:15127	12	70	70	12	636.26	2	51.49	-	1270.52	-12.4	41 91 94 91 91 73 71 45 63 53 41 87	AFAWNNAKCCGS	HCD
QAQTDHLGFVLLT	F3:16012	13	70	70	13	721.878	2	53.72	-	1441.76	-10.2	52 51 21 23 97 97 98 92 95 95 69 70 61	QAQTDHLGFVLLT	HCD
QSVNDHLGFVLLT	F3:16012	13	70	70	13	721.878	2	53.72	-	1441.76	-10.2	39 52 27 31 99 97 98 92 94 95 67 68 60	QSVNDHLGFVLLT	HCD
HHPPKAPPM	F3:16262	9	70	70	9	506.258	2	54.33	-	1010.51	-10.4	75 74 79 34 36 48 97 97 97	HHPPKAPPM	HCD
LYQYFKMANLSWHH(-.98)	F3:16425	14	70	70	14	612.98	3	54.81	-	1835.89	14.2	95 94 73 21 21 49 84 64 63 88 88 83 88 80	LYQYFKMANLSWHH(-.98)	HCD
KAGGDDHLGFVATR(-.98)	F3:16511	14	70	70	14	481.588	3	54.95	-	1441.74	-0.2	77 69 22 9 37 95 96 95 86 96 96 81 72 60	KAGGDDHLGFVATR(-.98)	HCD
AKNDDHLGFVATR(-.98)	F3:16511	13	70	70	13	481.588	3	54.95	-	1441.74	-0.2	22 21 26 40 95 97 97 90 95 97 87 79 69	AKNDDHLGFVATR(-.98)	HCD
KAWSAHLGFVEPT	F3:16449	13	70	70	13	721.878	2	54.95	-	1441.74	4.6	70 66 47 23 26 93 96 80 84 88 95 78 76	KAWSAHLGFVEPT	HCD
KAWGTHLGFVEPT	F3:16449	13	70	70	13	721.878	2	54.95	-	1441.74	4.6	70 67 48 12 27 93 96 80 84 88 95 78 76	KAWGTHLGFVEPT	HCD
KAWASHLGFVEPT	F3:16449	13	70	70	13	721.878	2	54.95	-	1441.74	4.6	69 65 46 21 25 93 96 79 84 87 95 77 75	KAWASHLGFVEPT	HCD
LAQKTRQLLGHLAF(-.98)	F3:16915	14	70	70	14	532.327	3	56.19	-	1593.95	6.9	97 97 96 91 30 22 31 72 84 35 55 90 92 98	LAQKTRQLLGHLAF(-.98)	HCD
LAKQRTQLLGHLAF(-.98)	F3:16915	14	70	70	14	532.327	3	56.19	-	1593.95	6.9	97 97 97 92 20 26 29 69 84 36 55 90 93 98	LAKQRTQLLGHLAF(-.98)	HCD
LNGLVWLFVMNT	F3:18728	12	70	70	12	469.593	3	60.83	-	1405.74	9.8	89 84 49 47 35 79 90 45 56 86 94 87	LNGLVWLFVMNT	HCD
TM(+15.99)TDLLNR	F3:19006	8	70	70	8	490.245	2	61.59	-	978.48	-4.1	77 46 30 33 94 97 96 91	TM(+15.99)TDLLNR	HCD
VNGKELMNSLKEKLSEAKE	F3:22629	19	70	70	19	537.542	4	70.98	-	2146.13	4.6	9 9 13 26 67 71 62 89 91 96 82 94 99 98 65 88 99 97 91	VNGKELMNSLKEKLSEAKE	HCD
GRGKELMNSLKEKLSEAKE	F3:22629	19	70	70	19	537.542	4	70.98	-	2146.14	-0.6	4 6 13 27 67 72 62 89 91 96 82 94 99 98 65 88 99 97 91	GRGKELMNSLKEKLSEAKE	HCD
KDNLDKSGFGGFH	F3:24772	13	70	70	13	474.561	3	76.52	-	1420.67	-8.7	32 38 33 86 77 92 92 57 75 77 80 95 83	KDNLDKSGFGGFH	HCD
ADPEVDDAMVFAM(+15.99)T(-.98)	F3:26169	14	70	70	14	763.836	2	80	-	1525.64	9.7	22 28 64 96 80 77 73 84 87 93 85 80 69 47	ADPEVDDAMVFAM(+15.99)T(-.98)	HCD
EMAWLAWNPSCECGS	F3:28590	15	70	70	15	842.329	2	86.59	-	1682.65	-5.7	70 41 21 88 99 96 84 82 47 53 80 93 55 67 83	EMAWLAWNPSCECGS	HCD
RMGLMKPEL(-.98)	F3:28981	9	70	70	9	537.296	2	87.53	-	1072.59	-11.1	55 42 23 57 84 90 87 99 95	RMGLMKPEL(-.98)	HCD
MDVPM(+15.99)VLDLSW(+15.99)LT	F3:31727	13	70	70	13	776.371	2	94.75	-	1550.74	-5.8	19 22 23 54 74 90 96 95 97 93 90 87 78	MDVPM(+15.99)VLDLSW(+15.99)LT	HCD
HGVMVPKFPF(-.98)	F3:35204	10	70	70	10	579.326	2	103.92	-	1156.62	13.6	33 20 68 52 79 74 87 98 99 98	HGVMVPKFPF(-.98)	HCD
GHVMVPKFPF(-.98)	F3:35204	10	70	70	10	579.326	2	103.92	-	1156.62	13.6	16 35 68 57 77 72 86 97 99 98	GHVMVPKFPF(-.98)	HCD
H(+15.99)H(+15.99)HLDFWTLMQKARFNVE(-.98)	F3:37415	18	70	70	18	1170.57	2	109.61	-	2339.14	-3.7	27 30 60 80 99 99 89 92 90 86 85 88 59 53 78 81 37 38	H(+15.99)H(+15.99)HLDFWTLMQKARFNVE(-.98)	HCD
VLSLFTQNLRDLTM(+15.99)DPLPR	F3:40536	19	70	70	19	749.073	3	118.03	-	2244.19	1.8	65 81 99 99 96 95 95 94 94 35 45 43 28 40 28 36 97 93 84	VLSLFTQNLRDLTM(+15.99)DPLPR	HCD
VLSLFTQNLRDLTM(+15.99)PDLPR	F3:40536	19	70	70	19	749.073	3	118.03	-	2244.19	1.8	65 81 99 99 96 95 95 94 94 35 45 42 26 38 17 50 97 93 84	VLSLFTQNLRDLTM(+15.99)PDLPR	HCD
KSPKFKGRK	F2:7245	9	70	70	9	359.229	3	24.16	-	1074.67	-1.5	84 71 58 67 40 72 62 89 88	KSPKFKGRK	HCD
KKKWRGQHRFS	F2:10814	11	70	70	11	365.209	4	34.88	-	1456.82	-7.6	74 81 77 44 24 16 84 90 94 99 95	KKKWRGQHRFS	HCD
ETELKLHKPLVK	F2:11948	12	70	70	12	359.477	4	37.82	-	1433.86	13.5	84 66 48 31 23 61 70 87 95 98 97 88	ETELKLHKPLVK	HCD
LFLPLQW(+15.99)GQ(-.98)	F2:12121	9	70	70	9	372.88	3	38.08	-	1115.61	4.1	93 86 56 34 82 67 68 75 74	LFLPLQW(+15.99)GQ(-.98)	HCD
TPDSKHGM(+15.99)CGY	F2:12170	11	70	70	11	606.238	2	38.23	-	1210.47	-10.6	83 78 91 85 85 85 11 22 80 73 81	TPDSKHGM(+15.99)CGY	HCD
KPSNDLH(+15.99)AKVH(-.98)(+15.99)	F2:12265	11	70	70	11	426.228	3	38.45	-	1275.67	-4.4	58 45 55 36 91 95 85 83 91 74 64	KPSNDLH(+15.99)AKVH(-.98)(+15.99)	HCD
KPTVM(+15.99)F(-.98)	F2:12635	6	70	70	6	369.208	2	39.39	-	736.394	9.5	97 86 68 49 50 73	KPTVM(+15.99)F(-.98)	HCD
KWSPWPPNK(-.98)	F2:12612	9	70	70	9	569.812	2	39.45	-	1137.61	0.8	76 30 31 80 79 72 73 92 98	KWSPWPPNK(-.98)	HCD
LEEQERTQDQL	F2:14834	11	70	70	11	463.556	3	45.39	-	1387.66	-9.2	91 98 97 93 98 57 12 35 54 66 76	LEEQERTQDQL	HCD
KMTW(+15.99)LA	F2:16825	6	70	70	6	383.198	2	50.4	-	764.389	-10.8	76 43 35 85 90 93	KMTW(+15.99)LA	HCD
AGLDVLK	F2:18223	7	70	70	7	358.22	2	54.15	-	714.428	-1.8	56 59 79 48 72 86 95	AGLDVLK	HCD
AGLDLVK	F2:18223	7	70	70	7	358.22	2	54.15	-	714.428	-1.8	56 60 80 49 72 78 96	AGLDLVK	HCD
KTRVFLLELT	F2:18514	10	70	70	10	407.255	3	55.34	-	1218.73	7.2	77 62 19 27 69 85 87 96 97 90	KTRVFLLELT	HCD
KDDFEEADKGFFWHYWWSPTEE(-.98)	F2:21470	22	70	70	22	712.81	4	63.04	-	2847.22	-4.9	85 86 86 92 97 99 98 95 97 96 93 71 85 69 43 66 47 37 17 17 38 40	KDDFEEADKGFFWHYWWSPTEE(-.98)	HCD
KDDFEEADKGFFWHYWWSPMVE(-.98)	F2:21470	22	70	70	22	712.81	4	63.04	-	2847.24	-11.4	85 86 86 92 97 99 98 95 97 96 93 71 85 70 44 66 47 36 16 18 20 43	KDDFEEADKGFFWHYWWSPMVE(-.98)	HCD
KDDFEEADKGFFWHYWWSPMVQ	F2:21470	22	70	70	22	712.81	4	63.04	-	2847.24	-11.4	85 86 86 92 97 99 98 95 97 96 93 71 85 70 44 66 47 36 16 18 20 43	KDDFEEADKGFFWHYWWSPMVQ	HCD
STM(+15.99)LRM	F2:22796	6	70	70	6	377.68	2	66.81	-	753.351	-6.8	72 41 37 90 90 93	STM(+15.99)LRM	HCD
RVQTEGGN(-.98)	F2:22924	8	70	70	8	430.218	2	67.04	-	858.431	-10.6	74 65 54 36 80 82 93 83	RVQTEGGN(-.98)	HCD
PAAFVTFPPWEEFVNAAE	F2:23276	18	70	70	18	1011.48	2	67.98	-	2020.96	-6.7	19 43 82 82 67 60 89 91 29 38 99 100 95 90 51 53 88 96	PAAFVTFPPWEEFVNAAE	HCD
APAFVTFPPWEEFVNAAE	F2:23276	18	70	70	18	1011.48	2	67.98	-	2020.96	-6.7	22 34 80 80 68 61 90 91 30 39 99 100 95 90 52 54 89 96	APAFVTFPPWEEFVNAAE	HCD
W(+15.99)VEKQGMQLVYPR	F2:23653	13	70	70	13	550.615	3	68.69	-	1648.84	-10.6	48 48 73 69 88 28 43 65 94 96 95 93 77	W(+15.99)VEKQGMQLVYPR	HCD
ADH(+15.99)SPQLVH(-.98)(+15.99)	F2:24802	9	70	70	9	517.748	2	71.58	-	1033.49	-12	23 27 57 83 87 89 97 87 83	ADH(+15.99)SPQLVH(-.98)(+15.99)	HCD
RGGSGSPSGFNDFGCNLGAGH(-.98)	F2:30500	21	70	70	21	996.955	2	87.05	-	1991.87	14.9	23 32 42 70 42 60 47 70 94 96 91 95 97 92 63 66 81 82 89 79 73	RGGSGSPSGFNDFGCNLGAGH(-.98)	HCD
WPKW(+15.99)HT(-.98)	F2:30751	6	70	70	6	435.231	2	87.53	-	868.434	14	93 74 69 40 65 80	WPKW(+15.99)HT(-.98)	HCD
AGTNSM(+15.99)LEELMVK	F2:32098	13	70	70	13	719.845	2	91.11	-	1437.68	-6.8	19 11 42 66 77 44 85 97 98 95 94 97 91	AGTNSM(+15.99)LEELMVK	HCD
APGQDELDKSGFNFH	F2:32198	15	70	70	15	831.374	2	91.72	-	1660.75	-9.2	17 14 26 61 70 61 63 92 95 93 89 94 94 97 88	APGQDELDKSGFNFH	HCD
PAGQDELDKSGFNFH	F2:32198	15	70	70	15	831.374	2	91.72	-	1660.75	-9.2	11 20 26 61 70 60 63 92 95 93 89 94 93 97 88	PAGQDELDKSGFNFH	HCD
ETDVLMLDLSMSPLT	F2:39347	15	70	70	15	832.911	2	110.41	-	1663.8	2	76 43 58 72 77 42 89 92 95 64 74 84 58 70 61	ETDVLMLDLSMSPLT	HCD
QEPPKCPKPP(-.98)	F2:7351	10	70	70	10	560.305	2	25.48	-	1118.59	5.1	34 67 56 93 94 90 70 78 64 58	QEPPKCPKPP(-.98)	HCD
KMNPKYCKK(-.98)	F2:13349	9	70	70	9	380.211	3	41.29	-	1137.62	-4.6	73 64 60 84 62 64 44 84 95	KMNPKYCKK(-.98)	HCD
KTKLW(+15.99)K	F2:14182	6	70	70	6	410.259	2	43.53	-	818.501	1.4	73 67 80 47 66 88	KTKLW(+15.99)K	HCD
QTVNGFNDFGPASWPL	F2:28834	16	70	70	16	875.422	2	82.4	-	1748.82	7.3	30 40 57 35 82 92 87 92 95 78 39 47 84 86 87 92	QTVNGFNDFGPASWPL	HCD
KELPTAHRGK(-.98)	F1:1487	10	69	69	10	568.339	2	7.51	-	1134.66	1.9	73 73 83 75 73 67 37 59 70 83	KELPTAHRGK(-.98)	HCD
QVVH(+15.99)PSE	F1:2434	7	69	69	7	406.206	2	11.93	-	810.387	12.8	71 74 67 54 49 78 92	QVVH(+15.99)PSE	HCD
AQNVDH(+15.99)L(-.98)	F1:3084	7	69	69	7	406.206	2	14.31	-	810.398	-0.9	91 87 67 46 39 60 97	AQNVDH(+15.99)L(-.98)	HCD
LGKAAEPT	F1:3323	8	69	69	8	393.727	2	15.23	-	785.428	13.2	89 78 88 50 49 87 60 56	LGKAAEPT	HCD
AVHVPPPP	F1:4737	8	69	69	8	407.231	2	18.98	-	812.454	-7.7	38 40 49 57 86 96 98 93	AVHVPPPP	HCD
TLLLYST	F1:5673	7	69	69	7	405.73	2	21.32	-	809.453	-9.3	76 84 73 71 76 52 56	TLLLYST	HCD
RRHVYPA(-.98)	F1:5921	7	69	69	7	449.268	2	22.19	-	896.509	14.3	42 84 89 92 79 43 58	RRHVYPA(-.98)	HCD
HWSLCCCGPNN(-.98)	F1:6301	11	69	69	11	616.738	2	23.09	-	1231.47	-6.3	98 85 71 54 47 45 59 58 82 83 77	HWSLCCCGPNN(-.98)	HCD
ELASVERWGMDP(-.98)	F1:8348	12	69	69	12	694.83	2	28.43	-	1387.66	-7.1	99 99 35 38 81 98 94 82 52 49 52 53	ELASVERWGMDP(-.98)	HCD
ELSAVERWGMDP(-.98)	F1:8348	12	69	69	12	694.83	2	28.43	-	1387.66	-7.1	99 99 33 35 79 98 94 82 53 50 53 54	ELSAVERWGMDP(-.98)	HCD
ELGTVERWGMDP(-.98)	F1:8348	12	69	69	12	694.83	2	28.43	-	1387.66	-7.1	99 99 21 38 81 98 95 83 54 51 54 55	ELGTVERWGMDP(-.98)	HCD
FKFFASEFKVPQKF	F1:8591	14	69	69	14	438.242	4	29.04	-	1748.93	6.1	95 96 84 43 68 72 90 91 77 33 23 34 75 95	FKFFASEFKVPQKF	HCD
LFEHCECREPK(-.98)	F1:8909	11	69	69	11	463.884	3	29.94	-	1388.63	-2.6	97 95 95 56 47 61 16 14 100 97 90	LFEHCECREPK(-.98)	HCD
FKPRAEEFKFLGPW(-.98)	F1:9000	14	69	69	14	438.488	4	30.06	-	1749.94	-6.6	82 83 32 49 63 89 90 89 86 90 90 50 40 39	FKPRAEEFKFLGPW(-.98)	HCD
KFLSGGMLEH(+15.99)AR	F1:9620	12	69	69	12	681.362	2	31.92	-	1360.69	13.5	94 93 77 39 11 13 82 94 98 78 79 76	KFLSGGMLEH(+15.99)AR	HCD
HLVNGVVKNPK(-.98)	F1:10409	11	69	69	11	602.364	2	33.52	-	1202.72	-9.3	70 80 91 20 11 52 92 93 94 80 78	HLVNGVVKNPK(-.98)	HCD
LEKGWK(-.98)	F1:10591	6	69	69	6	380.228	2	34.29	-	758.444	-2.3	99 99 91 9 25 93	LEKGWK(-.98)	HCD
LEWKGK(-.98)	F1:10591	6	69	69	6	380.228	2	34.29	-	758.444	-2.3	96 95 34 37 60 93	LEWKGK(-.98)	HCD
DHDNKALGFVATR(-.98)	F1:10920	13	69	69	13	481.588	3	35.22	-	1441.74	-0.6	35 24 57 58 71 75 96 87 94 95 79 72 61	DHDNKALGFVATR(-.98)	HCD
M(+15.99)TLHLM(+15.99)QMVPSCLADY	F1:11082	16	69	69	16	628.951	3	35.51	-	1883.83	0.7	39 56 45 58 94 94 52 43 48 61 83 84 91 91 92 87	M(+15.99)TLHLM(+15.99)QMVPSCLADY	HCD
M(+15.99)TLHLFWATPSCLADY	F1:11082	16	69	69	16	628.951	3	35.51	-	1883.86	-15	36 54 44 59 97 95 63 35 52 56 78 81 89 90 91 85	M(+15.99)TLHLFWATPSCLADY	HCD
PAAENGLLEEAAVPAAE	F1:11868	17	69	69	17	826.416	2	37.54	-	1650.81	4.2	21 34 70 75 54 31 36 41 85 86 76 96 99 95 96 97 96	PAAENGLLEEAAVPAAE	HCD
APAENGLLEEAAVPAAE	F1:11868	17	69	69	17	826.416	2	37.54	-	1650.81	4.2	19 26 69 75 54 31 36 41 85 86 76 96 99 95 96 97 96	APAENGLLEEAAVPAAE	HCD
LELNDDSKEDLKEGVQL	F1:12066	17	69	69	17	648.999	3	38.07	-	1943.97	3.5	32 54 97 89 95 94 94 98 97 83 92 93 82 6 12 33 34	LELNDDSKEDLKEGVQL	HCD
LNQRVLDVSVYT	F1:12157	12	69	69	12	469.593	3	38.3	-	1405.76	-0.5	87 81 60 57 70 75 35 35 89 90 83 74	LNQRVLDVSVYT	HCD
GTAAEKQGMQLVYPR	F1:12435	15	69	69	15	550.287	3	39.21	-	1647.84	-1.6	4 13 30 56 74 70 86 95 89 79 98 97 92 90 76	GTAAEKQGMQLVYPR	HCD
ASAAEKQGMQLVYPR	F1:12435	15	69	69	15	550.287	3	39.21	-	1647.84	-1.6	9 11 28 54 73 69 86 94 88 78 97 96 92 89 75	ASAAEKQGMQLVYPR	HCD
KPFPYW(+15.99)LT	F1:12484	8	69	69	8	534.288	2	39.26	-	1066.55	11.5	71 20 27 79 89 81 94 93	KPFPYW(+15.99)LT	HCD
KDPYEM(+15.99)VYLT	F1:12543	10	69	69	10	637.811	2	39.5	-	1273.59	13.2	75 65 14 22 83 78 79 92 98 92	KDPYEM(+15.99)VYLT	HCD
WNH(+15.99)NDCEP	F1:12623	8	69	69	8	515.689	2	39.57	-	1029.36	2.7	91 87 37 36 42 87 97 80	WNH(+15.99)NDCEP	HCD
ETAEAGKGMQLVYPR	F1:13199	15	69	69	15	550.615	3	40.9	-	1648.82	-0.7	80 55 54 40 11 14 81 79 85 76 98 98 98 96 83	ETAEAGKGMQLVYPR	HCD
EATEKQGMELVYPR	F1:13608	14	69	69	14	550.941	3	41.96	-	1649.81	-3.6	65 34 31 77 80 79 19 36 90 96 98 96 93 78	EATEKQGMELVYPR	HCD
ETAEKQMGELVYPR	F1:13608	14	69	69	14	550.941	3	41.96	-	1649.81	-3.6	74 47 50 81 80 72 14 7 87 95 98 95 92 76	ETAEKQMGELVYPR	HCD
LAWNGDHQGSD(-.98)	F1:14015	11	69	69	11	400.176	3	43.01	-	1197.52	-8.6	97 97 96 86 70 32 61 64 68 52 40	LAWNGDHQGSD(-.98)	HCD
EGGGWAVDWTETRL	F1:14755	14	69	69	14	526.258	3	44.94	-	1575.73	12.9	81 38 30 26 34 54 79 99 93 97 97 83 79 88	EGGGWAVDWTETRL	HCD
LLKVLVGLLK	F1:15323	10	69	69	10	365.937	3	46.51	-	1094.78	8.8	71 91 98 95 76 20 11 83 84 69	LLKVLVGLLK	HCD
ECLLKMCY(-.98)	F1:15836	8	69	69	8	501.23	2	47.75	-	1000.45	-9.7	80 58 40 40 73 82 95 93	ECLLKMCY(-.98)	HCD
GEVAWNGGM(+15.99)PCHN(-.98)	F1:16671	13	69	69	13	462.856	3	49.83	-	1385.56	-9.7	19 68 96 97 90 87 62 38 59 70 55 71 93	GEVAWNGGM(+15.99)PCHN(-.98)	HCD
EDLGTAVGFNDFGNSGLSGH(-.98)	F1:17061	20	69	69	20	996.955	2	50.66	-	1991.9	-0.7	56 32 75 51 62 68 98 94 96 92 96 97 95 88 86 29 54 45 28 55	EDLGTAVGFNDFGNSGLSGH(-.98)	HCD
WLAWNGHGGM(+15.99)SH(+15.99)	F1:17739	12	69	69	12	462.202	3	52.64	-	1383.58	4.6	94 96 98 89 84 57 31 17 71 87 59 47	WLAWNGHGGM(+15.99)SH(+15.99)	HCD
LFTQNLPMKNW(+15.99)GDLPSRL(-.98)	F1:18672	18	69	69	18	715.723	3	55.09	-	2144.12	12.4	93 92 98 86 91 96 64 67 90 89 59 41 68 93 44 21 15 43	LFTQNLPMKNW(+15.99)GDLPSRL(-.98)	HCD
EAFTQNLRDLLMTDLPR	F1:19168	17	69	69	17	678.356	3	56.19	-	2032.04	2.1	64 45 98 98 95 98 93 39 47 65 36 65 38 40 90 94 85	EAFTQNLRDLLMTDLPR	HCD
PCFTQNLRDLLMTDLPR	F1:19168	17	69	69	17	678.356	3	56.19	-	2032.02	10.8	37 71 98 98 95 98 94 38 46 64 35 64 37 39 90 94 85	PCFTQNLRDLLMTDLPR	HCD
QGNLLANADW(+15.99)SCSCN(-.98)	F1:19880	15	69	69	15	805.833	2	57.95	-	1609.66	-6.2	36 48 65 72 94 99 89 82 80 64 64 65 74 65 46	QGNLLANADW(+15.99)SCSCN(-.98)	HCD
YVDELDNVGM(+15.99)NDFGAPSGVLQ(-.98)	F1:19934	21	69	69	21	1128	2	58.13	-	2254.02	-14.4	28 29 57 80 80 93 95 95 76 86 84 91 95 86 56 46 82 59 65 53 31	YVDELDNVGM(+15.99)NDFGAPSGVLQ(-.98)	HCD
RPDYTYALSSEVT	F1:20958	13	69	69	13	751.37	2	60.53	-	1500.71	10.6	69 68 76 76 55 68 42 57 48 71 92 95 89	RPDYTYALSSEVT	HCD
EWAYLMW(+15.99)YPVTP(-.98)	F1:20988	12	69	69	12	785.863	2	60.54	-	1569.73	-13.2	71 56 59 73 78 17 30 69 98 96 96 86	EWAYLMW(+15.99)YPVTP(-.98)	HCD
TEPAATH(-.98)	F1:1447	7	69	69	7	363.18	2	7.45	-	724.35	-5.6	64 85 58 77 67 65 70	TEPAATH(-.98)	HCD
EFKGPVH(+15.99)VE	F1:3983	9	69	69	9	353.183	3	16.92	-	1056.52	3.9	99 97 97 87 43 30 29 46 95	EFKGPVH(+15.99)VE	HCD
TKHGQST(-.98)	F1:4414	7	69	69	7	379.204	2	18.04	-	756.388	7.8	71 71 53 32 91 79 91	TKHGQST(-.98)	HCD
KGHKGHLECT(-.98)	F1:5974	10	69	69	10	370.19	3	22.16	-	1107.56	-11.4	93 74 80 88 42 37 30 92 74 83	KGHKGHLECT(-.98)	HCD
QYGVTAKERLLATAFVE	F1:8309	17	69	69	17	474.766	4	28.28	-	1895.02	10.6	50 83 80 93 97 96 94 97 81 81 32 67 50 35 24 50 64	QYGVTAKERLLATAFVE	HCD
EM(+15.99)HDLEFPK	F1:12639	9	69	69	9	581.269	2	39.51	-	1160.52	6	72 71 65 29 33 89 84 95 91	EM(+15.99)HDLEFPK	HCD
TGALSPWE(-.98)	F1:12651	8	69	69	8	430.219	2	39.54	-	858.423	-1.3	23 15 63 77 90 93 98 93	TGALSPWE(-.98)	HCD
LAERRGC	F3:4084	7	69	69	7	402.714	2	19.67	-	803.407	8.8	84 59 80 73 66 47 75	LAERRGC	HCD
VRDRHSVGKCV	F3:5653	11	69	69	11	419.222	3	25.45	-	1254.66	-14.4	92 82 63 46 65 79 72 51 70 65 78	VRDRHSVGKCV	HCD
KPAEGDLAFLCL	F3:7399	12	69	69	12	426.224	3	31.03	-	1275.65	-3	81 65 57 96 83 95 27 19 63 59 91 95	KPAEGDLAFLCL	HCD
DTKYAHAPKT(-.98)	F3:7784	10	69	69	10	565.802	2	31.95	-	1129.59	1.6	93 95 86 24 26 28 79 86 93 89	DTKYAHAPKT(-.98)	HCD
PNATHGH(+15.99)H(-.98)	F3:8447	8	69	69	8	443.214	2	34	-	884.4	14.7	62 69 36 35 81 83 97 94	PNATHGH(+15.99)H(-.98)	HCD
PNTAHGH(+15.99)H(-.98)	F3:8447	8	69	69	8	443.214	2	34	-	884.4	14.7	63 69 35 34 81 83 97 94	PNTAHGH(+15.99)H(-.98)	HCD
FRLRPKKNLEK	F3:8802	11	69	69	11	714.948	2	34.93	-	1427.87	6.7	96 86 78 22 23 65 37 61 100 99 95	FRLRPKKNLEK	HCD
TLLW(+15.99)EE	F3:9347	6	69	69	6	403.695	2	36.36	-	805.386	-13.8	84 75 87 34 66 70	TLLW(+15.99)EE	HCD
GLPSHDEPDGDED(-.98)	F3:9527	13	69	69	13	691.271	2	36.98	-	1380.54	-11.8	16 41 59 63 31 56 97 94 96 93 96 98 61	GLPSHDEPDGDED(-.98)	HCD
GLPSHDEPDGDEN	F3:9527	13	69	69	13	691.271	2	36.98	-	1380.54	-11.8	16 41 59 63 31 56 97 94 96 93 96 98 61	GLPSHDEPDGDEN	HCD
KSWLH(+15.99)PPMK(-.98)	F3:9722	9	69	69	9	569.813	2	37.35	-	1137.61	-0.3	75 61 63 51 42 78 71 91 97	KSWLH(+15.99)PPMK(-.98)	HCD
KYRHPEKCT(-.98)	F3:9696	9	69	69	9	580.804	2	37.38	-	1159.59	1.1	98 93 76 57 30 64 50 83 78	KYRHPEKCT(-.98)	HCD
QYVPVAAV(-.98)	F3:10532	8	69	69	8	423.242	2	39.47	-	844.481	-13.9	61 86 75 49 82 68 69 69	QYVPVAAV(-.98)	HCD
VVTRNLKKTLKEY	F3:13108	13	69	69	13	531.322	3	46.26	-	1590.95	-0.3	82 76 17 13 80 86 85 57 45 92 84 95 96	VVTRNLKKTLKEY	HCD
VVGVTNLKKTLKEY	F3:13108	14	69	69	14	531.322	3	46.26	-	1590.93	6.8	79 79 8 16 44 78 85 86 60 64 93 86 96 97	VVGVTNLKKTLKEY	HCD
QM(+15.99)WNGQEYW	F3:13555	9	69	69	9	629.253	2	47.37	-	1256.49	-1	53 57 89 79 29 47 92 91 92	QM(+15.99)WNGQEYW	HCD
KTRLSFKLLTKD(-.98)	F3:14444	12	69	69	12	724.951	2	49.67	-	1447.89	-0.7	81 67 15 27 23 66 74 92 98 99 99 97	KTRLSFKLLTKD(-.98)	HCD
KTLRSFKLLTKD(-.98)	F3:14444	12	69	69	12	724.951	2	49.67	-	1447.89	-0.7	81 68 29 16 22 65 71 91 98 99 98 96	KTLRSFKLLTKD(-.98)	HCD
EPATEFLEVVHE	F3:14632	12	69	69	12	467.227	3	50.11	-	1398.67	-6.2	96 43 54 60 88 89 85 75 41 41 68 97	EPATEFLEVVHE	HCD
CSGPLDCESSLPP	F3:15340	13	69	69	13	435.525	3	52.07	-	1303.54	9.1	13 20 42 88 90 86 85 92 47 86 90 81 83	CSGPLDCESSLPP	HCD
QATQDHLGFVLLT	F3:16012	13	69	69	13	721.878	2	53.72	-	1441.76	-10.2	39 50 21 23 97 97 98 92 95 95 69 69 61	QATQDHLGFVLLT	HCD
HHPAKPPPM	F3:16262	9	69	69	9	506.258	2	54.33	-	1010.51	-10.4	73 73 77 38 31 37 97 99 99	HHPAKPPPM	HCD
TELSEWSVAN(-.98)	F3:16392	10	69	69	10	567.776	2	54.71	-	1133.54	2.3	55 82 94 79 57 32 75 82 79 66	TELSEWSVAN(-.98)	HCD
DADMKEDSKD(-.98)	F3:16443	10	69	69	10	576.75	2	54.82	-	1151.48	8	97 95 93 75 26 57 69 50 50 83	DADMKEDSKD(-.98)	HCD
DADMKEDSKN	F3:16443	10	69	69	10	576.75	2	54.82	-	1151.48	8	97 95 93 75 26 57 69 50 50 83	DADMKEDSKN	HCD
DADMEKDSKD(-.98)	F3:16443	10	69	69	10	576.75	2	54.82	-	1151.48	8	97 95 93 75 51 29 69 51 51 84	DADMEKDSKD(-.98)	HCD
KANDDHLGFVART(-.98)	F3:16511	13	69	69	13	481.588	3	54.95	-	1441.74	-0.2	71 66 28 36 92 96 94 84 92 95 67 32 46	KANDDHLGFVART(-.98)	HCD
LAKQTRQLLHGLAF(-.98)	F3:16915	14	69	69	14	532.327	3	56.19	-	1593.95	6.9	97 97 97 93 31 23 32 72 83 51 30 86 84 94	LAKQTRQLLHGLAF(-.98)	HCD
WSLGTYDNLKCSGDALS(-.98)	F3:17173	17	69	69	17	457.967	4	56.78	-	1827.85	-3.8	31 25 58 50 50 27 85 87 94 95 95 91 81 93 90 73 51	WSLGTYDNLKCSGDALS(-.98)	HCD
LNRLWLFVMNT	F3:18728	11	69	69	11	469.593	3	60.83	-	1405.75	1.8	91 86 25 43 83 91 44 40 86 94 87	LNRLWLFVMNT	HCD
LNLRWLFVMNT	F3:18728	11	69	69	11	469.593	3	60.83	-	1405.75	1.8	90 84 39 22 82 92 45 41 86 94 87	LNLRWLFVMNT	HCD
LNGVLWLFVMNT	F3:18728	12	69	69	12	469.593	3	60.83	-	1405.74	9.8	89 83 48 36 44 78 90 44 55 85 93 86	LNGVLWLFVMNT	HCD
VWAAEELLGNLTH(-.98)	F3:18841	13	69	69	13	726.377	2	61.17	-	1450.76	-12.1	17 20 42 54 96 97 77 78 69 88 91 88 85	VWAAEELLGNLTH(-.98)	HCD
DDFGVLYH(+15.99)KRTHF(-.98)	F3:21289	13	69	69	13	825.418	2	67.57	-	1648.81	6.9	89 90 92 70 90 87 28 27 63 59 66 68 69	DDFGVLYH(+15.99)KRTHF(-.98)	HCD
LLPEGTLRT	F3:21709	9	69	69	9	500.295	2	68.7	-	998.576	-1.6	96 96 96 97 34 52 44 42 65	LLPEGTLRT	HCD
KGSRGWLPFDSGK(-.98)	F3:22613	13	69	69	13	717.387	2	71.01	-	1432.76	1.4	82 64 64 48 48 82 97 21 31 93 94 90 93	KGSRGWLPFDSGK(-.98)	HCD
LSDARLKLPK	F3:24967	10	69	69	10	570.853	2	76.99	-	1139.7	-10.3	95 91 9 9 7 91 97 99 98 96	LSDARLKLPK	HCD
KDVVGM(+15.99)NDFGPAKGSPD(-.98)	F3:26845	17	69	69	17	874.921	2	81.89	-	1747.82	4.7	63 64 60 80 86 93 93 98 97 89 62 70 37 21 63 56 56	KDVVGM(+15.99)NDFGPAKGSPD(-.98)	HCD
LQTVGM(+15.99)NDFGPAGKSPD(-.98)	F3:26845	17	69	69	17	874.921	2	81.89	-	1747.82	4.7	32 25 52 63 88 94 94 98 97 91 65 76 51 68 67 57 59	LQTVGM(+15.99)NDFGPAGKSPD(-.98)	HCD
DERPSSDYLSNVYGLLEE	F3:28222	18	69	69	18	1043.49	2	85.46	-	2084.95	5.6	75 85 55 50 59 88 94 95 93 81 45 64 84 9 26 66 95 97	DERPSSDYLSNVYGLLEE	HCD
DERPSSDYLSNVYAVLEE	F3:28222	18	69	69	18	1043.49	2	85.46	-	2084.95	5.6	74 84 54 49 58 87 94 95 92 81 44 63 83 19 20 65 94 97	DERPSSDYLSNVYAVLEE	HCD
EAMWLAWNPSCECGS	F3:28590	15	69	69	15	842.329	2	86.59	-	1682.65	-5.7	69 19 20 88 99 96 84 82 47 53 80 93 55 67 83	EAMWLAWNPSCECGS	HCD
RGMLMKPEL(-.98)	F3:28981	9	69	69	9	537.296	2	87.53	-	1072.59	-11.1	55 24 39 55 79 91 87 99 95	RGMLMKPEL(-.98)	HCD
DLGDLASDYLQRPEVH	F3:31116	16	69	69	16	914.447	2	92.94	-	1826.88	-0.6	80 75 24 74 85 66 65 90 83 85 57 52 71 90 61 61	DLGDLASDYLQRPEVH	HCD
VYEDLDNVGFNDFGAPSGVSH(+15.99)	F3:33546	21	69	69	21	1128	2	99.62	-	2253.98	4.6	15 16 64 43 55 27 76 95 91 95 86 92 95 91 72 63 90 68 77 76 66	VYEDLDNVGFNDFGAPSGVSH(+15.99)	HCD
CHNMDFWDVMKKLDFRK(-.98)	F3:41410	17	69	69	17	1106.55	2	120.49	-	2211.05	12.7	20 22 61 50 92 99 96 98 97 97 97 92 65 58 63 39 42	CHNMDFWDVMKKLDFRK(-.98)	HCD
KSPFKKGRK	F2:7245	9	69	69	9	359.229	3	24.16	-	1074.67	-1.5	85 73 58 58 32 73 66 89 89	KSPFKKGRK	HCD
VW(+15.99)SH(+15.99)VVVSSCKGV	F2:8952	13	69	69	13	473.576	3	29.92	-	1417.7	1.9	94 83 70 27 27 32 69 73 87 93 86 74 93	VW(+15.99)SH(+15.99)VVVSSCKGV	HCD
FKMVEVTRLNTH	F2:9554	12	69	69	12	492.266	3	31.27	-	1473.78	0.9	97 90 70 36 65 79 66 26 60 82 86 79	FKMVEVTRLNTH	HCD
FKMVEVTLRNTH	F2:9554	12	69	69	12	492.266	3	31.27	-	1473.78	0.9	97 90 70 36 65 78 61 37 34 83 92 88	FKMVEVTLRNTH	HCD
KQHRSSCWMKK	F2:9741	11	69	69	11	473.576	3	31.59	-	1417.71	-1.4	86 73 27 19 36 76 92 76 92 96 87	KQHRSSCWMKK	HCD
YNKHVND(-.98)	F2:10280	7	69	69	7	444.725	2	33.18	-	887.425	11.3	56 61 62 80 82 73 73	YNKHVND(-.98)	HCD
RHVACW(+15.99)HGCE	F2:10695	10	69	69	10	607.254	2	34.42	-	1212.49	1.9	77 63 76 60 74 72 77 32 78 88	RHVACW(+15.99)HGCE	HCD
HLGPDYTNSAH	F2:11639	11	69	69	11	606.278	2	36.86	-	1210.54	3.6	79 87 65 87 80 85 89 47 35 39 74	HLGPDYTNSAH	HCD
TPDKSHCCTGY	F2:12170	11	69	69	11	606.238	2	38.23	-	1210.47	-10.6	79 72 85 44 48 94 68 58 75 66 76	TPDKSHCCTGY	HCD
KW(+15.99)EDFLPAKPEE	F2:14518	12	69	69	12	502.242	3	44.6	-	1503.72	-13.6	98 89 98 85 84 93 55 33 26 18 78 72	KW(+15.99)EDFLPAKPEE	HCD
LEEQERSAGEQL	F2:14834	12	69	69	12	463.556	3	45.39	-	1387.66	-9.2	90 98 96 92 98 63 44 13 12 85 70 77	LEEQERSAGEQL	HCD
LEPGECRWR	F2:14945	9	69	69	9	382.528	3	45.72	-	1144.54	14.4	84 92 26 16 81 63 75 97 89	LEPGECRWR	HCD
LEGPECRWR	F2:14945	9	69	69	9	382.528	3	45.72	-	1144.54	14.4	83 92 17 22 82 67 74 97 89	LEGPECRWR	HCD
W(+15.99)MSGQLQYYM(-.98)(+15.99)	F2:15996	10	69	69	10	669.285	2	48.2	-	1336.56	-1.6	52 61 70 27 78 93 78 83 86 68	W(+15.99)MSGQLQYYM(-.98)(+15.99)	HCD
TM(+15.99)SLKLCA	F2:17024	8	69	69	8	441.728	2	51.27	-	881.435	6.5	57 62 77 83 81 81 62 50	TM(+15.99)SLKLCA	HCD
KPLHNMLVH(+15.99)EK	F2:17342	11	69	69	11	681.363	2	51.79	-	1360.73	-12.7	54 11 20 41 74 91 96 95 97 99 91	KPLHNMLVH(+15.99)EK	HCD
LKPHNMLVH(+15.99)EK	F2:17342	11	69	69	11	681.363	2	51.79	-	1360.73	-12.7	22 22 22 63 72 90 95 95 97 98 90	LKPHNMLVH(+15.99)EK	HCD
HTVLTMT	F2:19270	7	69	69	7	401.712	2	57.14	-	801.405	6.2	80 71 36 69 68 72 91	HTVLTMT	HCD
QPWSSDSTYT	F2:19314	10	69	69	10	586.247	2	57.22	-	1170.48	-2.4	54 47 23 24 68 97 95 97 97 92	QPWSSDSTYT	HCD
HW(+15.99)VPGNVNNQE(-.98)	F2:19620	11	69	69	11	654.813	2	58.08	-	1307.6	8.8	74 71 83 71 59 72 82 54 67 71 62	HW(+15.99)VPGNVNNQE(-.98)	HCD
YTFEHCH(+15.99)E	F2:21098	8	69	69	8	541.203	2	62.04	-	1080.4	-4.2	40 42 76 93 88 74 63 76	YTFEHCH(+15.99)E	HCD
HCTVLNGLLEEAAVPAAE	F2:22083	18	69	69	18	918.956	2	64.45	-	1835.91	-6.2	33 37 33 55 65 58 40 68 68 82 79 72 85 98 95 96 96 96	HCTVLNGLLEEAAVPAAE	HCD
EPGNRNGLLEEAAVPAAE	F2:22083	18	69	69	18	918.956	2	64.45	-	1835.9	-2.2	78 48 26 19 15 55 42 72 72 85 83 76 88 99 96 97 97 97	EPGNRNGLLEEAAVPAAE	HCD
KDFYPEVYLT	F2:22322	10	69	69	10	637.811	2	65.48	-	1273.62	-12.7	78 78 61 22 13 72 87 96 98 91	KDFYPEVYLT	HCD
APAFVTFPPWEEFVANAE	F2:23276	18	69	69	18	1011.48	2	67.98	-	2020.96	-6.7	22 33 80 80 68 61 89 91 30 39 99 100 96 89 50 47 87 96	APAFVTFPPWEEFVANAE	HCD
W(+15.99)VEQKGMQLVYPR	F2:23653	13	69	69	13	550.615	3	68.69	-	1648.84	-10.6	47 47 72 68 87 28 41 65 94 95 95 93 77	W(+15.99)VEQKGMQLVYPR	HCD
DAH(+15.99)SPQLVH(-.98)(+15.99)	F2:24802	9	69	69	9	517.748	2	71.58	-	1033.49	-12	25 26 57 82 86 88 96 86 82	DAH(+15.99)SPQLVH(-.98)(+15.99)	HCD
NEAQAADKNSLNCL	F2:24845	14	69	69	14	745.853	2	71.73	-	1489.68	5.6	46 82 62 65 68 69 42 38 49 76 95 91 96 90	NEAQAADKNSLNCL	HCD
TVNEVLKLPK	F2:27089	10	69	69	10	380.903	3	77.68	-	1139.69	-3.6	40 42 34 47 62 94 93 98 95 87	TVNEVLKLPK	HCD
MKVYLKVADT	F2:29395	10	69	69	10	584.328	2	84.23	-	1166.64	3.4	35 33 48 54 83 84 82 92 96 92	MKVYLKVADT	HCD
FDEDNLVGFNDFGAPSRSH(+15.99)	F2:33701	19	69	69	19	1070.49	2	95.54	-	2138.93	14.9	26 32 79 37 35 23 70 92 95 87 94 96 91 75 66 89 62 87 90	FDEDNLVGFNDFGAPSRSH(+15.99)	HCD
FPDFLDNVGFDDFGAPSGVSH(+15.99)	F2:34415	21	69	69	21	1128.5	2	97.37	-	2254.98	6.2	22 17 52 47 58 76 60 74 74 90 94 95 93 85 70 62 90 74 81 80 71	FPDFLDNVGFDDFGAPSGVSH(+15.99)	HCD
MLDFLDNVGFDDFGAPSGVSH(+15.99)	F2:34415	21	69	69	21	1128.5	2	97.37	-	2254.98	4.8	18 25 48 46 57 76 60 74 74 90 94 94 93 85 69 62 90 73 81 80 71	MLDFLDNVGFDDFGAPSGVSH(+15.99)	HCD
LMDFLDNVGFDDFGAPSGVSH(+15.99)	F2:34415	21	69	69	21	1128.5	2	97.37	-	2254.98	4.8	23 18 47 43 57 76 60 74 74 90 94 94 93 85 70 62 90 73 81 80 71	LMDFLDNVGFDDFGAPSGVSH(+15.99)	HCD
PFDFLDNVGFDDFGAPSGVSH(+15.99)	F2:34415	21	69	69	21	1128.5	2	97.37	-	2254.98	6.2	13 20 49 45 57 76 60 74 74 90 94 94 93 85 69 62 90 73 81 80 71	PFDFLDNVGFDDFGAPSGVSH(+15.99)	HCD
EPWLADDCCYMNPA(-.98)	F2:35644	14	69	69	14	813.818	2	100.66	-	1625.63	-5.9	92 49 93 99 97 87 68 22 17 29 59 86 86 93	EPWLADDCCYMNPA(-.98)	HCD
EPWLADDYCCMNPA(-.98)	F2:35644	14	69	69	14	813.818	2	100.66	-	1625.63	-5.9	91 49 93 99 97 68 53 19 19 44 76 87 86 93	EPWLADDYCCMNPA(-.98)	HCD
EPWLADDCDEH(+15.99)NPA(-.98)	F2:35644	14	69	69	14	813.818	2	100.66	-	1625.64	-12.3	91 46 92 99 97 86 73 17 15 49 52 87 82 90	EPWLADDCDEH(+15.99)NPA(-.98)	HCD
EDTVLMLDLSMSPLT	F2:39347	15	69	69	15	832.911	2	110.41	-	1663.8	2	74 49 51 65 72 42 89 92 95 65 74 84 58 70 61	EDTVLMLDLSMSPLT	HCD
KDHKPWNPP(-.98)	F2:5801	9	69	69	9	373.205	3	21.38	-	1116.58	10.5	72 39 39 71 82 79 72 84 84	KDHKPWNPP(-.98)	HCD
M(+15.99)MGGGKLSS	F2:18142	9	69	69	9	442.202	2	54.08	-	882.394	-5.5	88 90 45 28 37 92 87 75 85	M(+15.99)MGGGKLSS	HCD
QLSNGFNDFGPASWPL	F2:28834	16	69	69	16	875.422	2	82.4	-	1748.82	7.3	26 39 47 31 82 92 88 92 96 78 40 48 84 86 87 92	QLSNGFNDFGPASWPL	HCD
EAKNGFNDFGPASWPL	F2:28834	16	69	69	16	875.422	2	82.4	-	1748.82	7.3	59 39 32 22 75 92 87 92 95 77 39 47 84 86 87 92	EAKNGFNDFGPASWPL	HCD
KFKGLRGH(+15.99)V(-.98)	F1:3895	9	68	68	9	352.889	3	16.69	-	1055.64	9.4	92 94 83 59 51 33 55 79 70	KFKGLRGH(+15.99)V(-.98)	HCD
DPNEKSNCDVH	F1:4201	11	68	68	11	419.85	3	17.37	-	1256.51	14.3	90 62 41 72 69 36 36 78 93 92 87	DPNEKSNCDVH	HCD
EDPFLLDK	F1:4560	8	68	68	8	488.753	2	18.49	-	975.491	-0.5	75 70 21 27 73 97 96 92	EDPFLLDK	HCD
MKTKET	F1:5113	6	68	68	6	369.195	2	19.67	-	736.379	-3.3	40 40 55 92 96 90	MKTKET	HCD
KKGKKGSVFCAKAP(-.98)	F1:5112	14	68	68	14	362.721	4	19.76	-	1446.85	3.5	91 81 64 83 84 46 54 31 75 59 58 71 91 74	KKGKKGSVFCAKAP(-.98)	HCD
KKGKKGSVFACKAP(-.98)	F1:5112	14	68	68	14	362.721	4	19.76	-	1446.85	3.5	91 82 65 83 84 47 55 31 75 62 55 69 86 71	KKGKKGSVFACKAP(-.98)	HCD
KTWSTST	F1:6384	7	68	68	7	405.697	2	23.34	-	809.392	-14.4	80 61 40 37 76 87 95	KTWSTST	HCD
LFPLLFH(+15.99)SQ(-.98)	F1:7053	9	68	68	9	372.88	3	25.19	-	1115.61	4.5	93 82 32 81 67 63 57 74 66	LFPLLFH(+15.99)SQ(-.98)	HCD
PPHRRCP	F1:7070	7	68	68	7	431.731	2	25.25	-	861.439	10	98 92 47 32 67 71 75	PPHRRCP	HCD
LFGTTVERAP(-.98)	F1:7147	10	68	68	10	363.876	3	25.31	-	1088.6	8	98 97 75 32 21 21 73 81 93 99	LFGTTVERAP(-.98)	HCD
ELTGVERWGMDP(-.98)	F1:8348	12	68	68	12	694.83	2	28.43	-	1387.66	-7.1	99 99 39 24 83 98 94 82 53 50 53 54	ELTGVERWGMDP(-.98)	HCD
KNMKGRLVLL	F1:8722	10	68	68	10	586.379	2	29.54	-	1170.73	14.1	59 64 42 83 67 62 42 66 99 98	KNMKGRLVLL	HCD
KMNQVDACH(-.98)	F1:8898	9	68	68	9	522.745	2	29.74	-	1043.46	11.2	81 92 88 65 43 46 82 62 60	KMNQVDACH(-.98)	HCD
FKPVQEEFKFLGPW(-.98)	F1:9000	14	68	68	14	438.488	4	30.06	-	1749.92	-0.2	83 84 24 47 48 86 90 90 87 90 91 52 42 41	FKPVQEEFKFLGPW(-.98)	HCD
H(+15.99)KHHM(+15.99)PM(+15.99)M(-.98)(+15.99)	F1:9180	8	68	68	8	556.231	2	30.49	-	1110.45	-5.1	43 46 86 88 88 45 74 76	H(+15.99)KHHM(+15.99)PM(+15.99)M(-.98)(+15.99)	HCD
HLNM(+15.99)AKNDDHLGFVAAW(-.98)	F1:9317	17	68	68	17	651.984	3	30.98	-	1952.93	-1.3	50 42 44 20 30 30 82 93 96 95 96 90 94 88 82 85 48	HLNM(+15.99)AKNDDHLGFVAAW(-.98)	HCD
KFKFSCETL	F1:9563	9	68	68	9	368.196	3	31.5	-	1101.55	11.3	68 74 65 73 80 53 75 67 61	KFKFSCETL	HCD
NVDAEM(+15.99)YM(+15.99)DEH(-.98)	F1:9732	11	68	68	11	692.755	2	31.95	-	1383.51	-8.4	39 69 79 76 92 73 39 40 82 93 66	NVDAEM(+15.99)YM(+15.99)DEH(-.98)	HCD
NDLMLQSTLDDR	F1:9778	12	68	68	12	474.223	3	32.12	-	1419.67	-14.6	15 19 54 43 67 74 89 91 97 96 97 81	NDLMLQSTLDDR	HCD
KMVLKV	F1:10448	6	68	68	6	359.237	2	33.99	-	716.462	-2.2	80 60 55 79 66 69	KMVLKV	HCD
SYKRAPVD	F1:11783	8	68	68	8	468.245	2	37.26	-	934.487	-13.5	82 73 39 25 52 85 97 94	SYKRAPVD	HCD
DANPLKGKRR	F1:11775	10	68	68	10	385.567	3	37.43	-	1153.67	10.2	95 96 91 80 66 42 54 55 52 55	DANPLKGKRR	HCD
LNQRVLVDSVYT	F1:12157	12	68	68	12	469.593	3	38.3	-	1405.76	-0.5	87 80 59 56 69 74 31 36 89 89 82 73	LNQRVLVDSVYT	HCD
STGYDDVH(+15.99)AG(-.98)	F1:12228	10	68	68	10	518.719	2	38.54	-	1035.43	-1.6	64 55 15 40 92 93 81 91 84 69	STGYDDVH(+15.99)AG(-.98)	HCD
LPNKTEPDLGVAP(-.98)	F1:12473	13	68	68	13	450.586	3	39	-	1348.74	-0.3	74 45 36 48 51 95 69 69 84 72 86 87 80	LPNKTEPDLGVAP(-.98)	HCD
KFPPYW(+15.99)LT	F1:12484	8	68	68	8	534.288	2	39.26	-	1066.55	11.5	70 28 20 79 87 80 94 93	KFPPYW(+15.99)LT	HCD
FAANVTLNPWEEAAVMGW(+15.99)	F1:12935	18	68	68	18	1011.48	2	40.35	-	2020.94	4.2	86 68 46 44 67 72 86 72 35 52 99 100 92 87 86 39 23 79	FAANVTLNPWEEAAVMGW(+15.99)	HCD
FAANTVLNPWEEAAVMGW(+15.99)	F1:12935	18	68	68	18	1011.48	2	40.35	-	2020.94	4.2	86 68 46 44 66 70 87 70 35 51 99 100 92 87 86 38 23 78	FAANTVLNPWEEAAVMGW(+15.99)	HCD
YAM(+15.99)APVAAEEAH(+15.99)VVPGGHAE	F1:12926	20	68	68	20	510.234	4	40.38	-	2036.93	-8.7	93 97 80 75 66 81 87 92 95 92 67 36 51 78 58 19 27 48 58 70	YAM(+15.99)APVAAEEAH(+15.99)VVPGGHAE	HCD
LAWNGQYM(+15.99)CN(-.98)	F1:13973	10	68	68	10	405.502	3	43.06	-	1213.5	-14.5	98 98 99 93 80 47 27 39 43 60	LAWNGQYM(+15.99)CN(-.98)	HCD
VTPTELMNSLKW(+15.99)LRW	F1:14740	15	68	68	15	473.258	4	45.02	-	1888.99	8.2	12 11 27 46 82 86 94 73 77 94 93 81 90 84 83	VTPTELMNSLKW(+15.99)LRW	HCD
TVPTELMNSLKW(+15.99)LRW	F1:14740	15	68	68	15	473.258	4	45.02	-	1888.99	8.2	13 13 30 52 81 85 93 71 75 93 93 80 89 83 82	TVPTELMNSLKW(+15.99)LRW	HCD
ESNKKMCY(-.98)	F1:15836	8	68	68	8	501.23	2	47.75	-	1000.45	-2.3	84 37 32 44 70 89 96 94	ESNKKMCY(-.98)	HCD
DYEEHACSS	F1:17358	9	68	68	9	520.678	2	51.67	-	1039.36	-13.9	93 95 98 84 30 31 46 73 63	DYEEHACSS	HCD
WPELAMPPAHNPAP(-.98)	F1:18188	14	68	68	14	763.871	2	53.74	-	1525.75	-14.3	55 51 90 92 88 69 56 39 76 74 72 60 71 70	WPELAMPPAHNPAP(-.98)	HCD
QGNLLANADW(+15.99)SCSDT	F1:19880	15	68	68	15	805.833	2	57.95	-	1609.67	-10.1	36 48 64 72 94 99 89 82 80 63 63 62 65 65 49	QGNLLANADW(+15.99)SCSDT	HCD
EGPELAWH(+15.99)M(+15.99)M(+15.99)CYN(-.98)	F1:19967	13	68	68	13	814.31	2	58.19	-	1626.63	-12.4	83 57 72 94 88 93 84 88 88 74 21 21 26	EGPELAWH(+15.99)M(+15.99)M(+15.99)CYN(-.98)	HCD
EGPELAWH(+15.99)M(+15.99)MM(+15.99)M(+15.99)T	F1:19967	13	68	68	13	814.31	2	58.19	-	1626.62	-7.6	83 58 73 94 88 94 84 80 77 49 30 31 44	EGPELAWH(+15.99)M(+15.99)MM(+15.99)M(+15.99)T	HCD
EGPCYLDYALTEHM(-.98)(+15.99)	F1:24767	14	68	68	14	828.863	2	69.7	-	1655.7	9.1	84 56 71 78 75 79 48 20 21 79 85 95 88 78	EGPCYLDYALTEHM(-.98)(+15.99)	HCD
KLFLWKGAP(-.98)	F1:4256	9	68	68	9	353.56	3	17.63	-	1057.64	14.1	87 73 76 76 64 58 58 66 56	KLFLWKGAP(-.98)	HCD
QKAPLMVKT(-.98)	F1:6013	9	68	68	9	507.813	2	22.26	-	1013.61	6	45 71 68 64 92 79 63 72 62	QKAPLMVKT(-.98)	HCD
QPRH(+15.99)W(+15.99)VSH(+15.99)M(+15.99)T	F1:8089	10	68	68	10	671.801	2	27.7	-	1341.59	-1.2	43 61 64 78 36 38 84 93 94 91	QPRH(+15.99)W(+15.99)VSH(+15.99)M(+15.99)T	HCD
QTFYPP	F1:8549	6	68	68	6	376.689	2	28.89	-	751.354	12.3	45 47 42 87 93 95	QTFYPP	HCD
GPEFNLVMDLQ(-.98)	F1:10140	11	68	68	11	631.311	2	33.02	-	1260.62	-7.5	9 15 77 58 84 89 88 92 93 82 65	GPEFNLVMDLQ(-.98)	HCD
PEGFNLVMDLQ(-.98)	F1:10140	11	68	68	11	631.311	2	33.02	-	1260.62	-7.5	15 47 43 55 83 89 87 91 93 82 65	PEGFNLVMDLQ(-.98)	HCD
KVSSHNKAGVKSCRD(-.98)	F3:2449	15	68	68	15	538.952	3	12.15	-	1613.84	-5.3	93 90 38 31 54 59 90 93 51 70 68 61 61 83 89	KVSSHNKAGVKSCRD(-.98)	HCD
LFKGKKPQL	F3:5090	9	68	68	9	529.838	2	23.91	-	1057.66	-3.3	94 94 91 42 39 57 33 84 87	LFKGKKPQL	HCD
LFKGKQPKL	F3:5090	9	68	68	9	529.838	2	23.91	-	1057.66	-3.3	94 94 91 40 38 53 33 84 86	LFKGKQPKL	HCD
LKRHTAY(-.98)	F3:7692	7	68	68	7	444.257	2	31.92	-	886.514	-14.9	62 58 82 80 65 68 67	LKRHTAY(-.98)	HCD
SLTVAH(+15.99)SPM(+15.99)ANTKK(-.98)	F3:7904	14	68	68	14	505.944	3	32.4	-	1514.79	14.7	87 89 43 54 56 36 33 58 77 85 93 88 79 88	SLTVAH(+15.99)SPM(+15.99)ANTKK(-.98)	HCD
FRLPVGKKNLEK	F3:8802	12	68	68	12	714.948	2	34.93	-	1427.86	14.6	94 80 83 31 35 43 65 31 70 99 99 94	FRLPVGKKNLEK	HCD
H(+15.99)KWFKW(-.98)(+15.99)	F3:8831	6	68	68	6	481.758	2	35.02	-	961.492	8.9	65 62 78 61 65 81	H(+15.99)KWFKW(-.98)(+15.99)	HCD
AVPSHDEPDGDED(-.98)	F3:9527	13	68	68	13	691.271	2	36.98	-	1380.54	-11.8	26 28 57 61 29 54 97 94 96 92 95 98 59	AVPSHDEPDGDED(-.98)	HCD
RQKNMCR	F3:9575	7	68	68	7	468.231	2	37.08	-	934.459	-12.8	97 97 83 27 28 66 83	RQKNMCR	HCD
HCGTSHTTHTST	F3:10008	12	68	68	12	635.265	2	38.16	-	1268.52	-3.2	76 78 64 72 50 26 66 72 78 80 82 77	HCGTSHTTHTST	HCD
QFSEMPGCLM(+15.99)RNKVW(+15.99)M(+15.99)Q(-.98)	F3:10641	17	68	68	17	533.74	4	39.85	-	2130.95	-7.4	70 93 77 93 90 57 42 31 39 44 16 92 95 78 77 82 88	QFSEMPGCLM(+15.99)RNKVW(+15.99)M(+15.99)Q(-.98)	HCD
QFSEMPGCLTW(+15.99)NKVW(+15.99)M(+15.99)Q(-.98)	F3:10641	17	68	68	17	533.74	4	39.85	-	2130.93	-0.5	70 93 78 93 90 57 43 32 43 27 20 92 95 79 77 82 89	QFSEMPGCLTW(+15.99)NKVW(+15.99)M(+15.99)Q(-.98)	HCD
NMKHGFD(-.98)	F3:11531	7	68	68	7	424.2	2	42.06	-	846.381	6.5	56 64 46 79 71 83 80	NMKHGFD(-.98)	HCD
CQLQLAEEGLGVD(-.98)	F3:11976	13	68	68	13	458.558	3	43.32	-	1372.67	-10.3	11 13 47 94 95 85 77 78 55 93 73 88 76	CQLQLAEEGLGVD(-.98)	HCD
FDLSKWKW(+15.99)PT	F3:14454	10	68	68	10	441.899	3	49.6	-	1322.67	6.5	94 94 85 25 22 53 69 75 79 91	FDLSKWKW(+15.99)PT	HCD
GSCPLDCESSLPP	F3:15340	13	68	68	13	435.525	3	52.07	-	1303.54	9.1	7 24 44 87 88 84 82 91 46 85 89 80 82	GSCPLDCESSLPP	HCD
KAWTGHLGFVEPT	F3:16449	13	68	68	13	721.878	2	54.95	-	1441.74	4.6	69 65 46 21 12 93 96 79 83 87 95 77 74	KAWTGHLGFVEPT	HCD
KASAWHLGFVEPT	F3:16449	13	68	68	13	721.878	2	54.95	-	1441.74	4.6	81 68 17 17 21 93 96 80 84 88 95 78 75	KASAWHLGFVEPT	HCD
AGTM(+15.99)FGPAAVDPT	F3:17949	13	68	68	13	625.798	2	58.86	-	1249.56	13.9	17 10 34 67 52 76 93 96 94 95 89 82 81	AGTM(+15.99)FGPAAVDPT	HCD
VDLSCGKKNFDMAAQWAR	F3:18347	18	68	68	18	680.665	3	59.86	-	2038.97	0.7	87 92 98 97 38 20 87 93 81 85 83 11 11 23 81 85 89 81	VDLSCGKKNFDMAAQWAR	HCD
LNGLVWLVFMNT	F3:18728	12	68	68	12	469.593	3	60.83	-	1405.74	9.8	89 84 49 47 35 79 89 42 56 84 89 82	LNGLVWLVFMNT	HCD
TM(+15.99)DTLLNR	F3:19006	8	68	68	8	490.245	2	61.59	-	978.48	-4.1	69 44 31 30 93 97 96 90	TM(+15.99)DTLLNR	HCD
DKLRGWDLH	F3:19854	9	68	68	9	570.306	2	63.81	-	1138.59	8	67 49 41 52 80 70 71 91 96	DKLRGWDLH	HCD
LLPENSLLT	F3:21709	9	68	68	9	500.295	2	68.7	-	998.565	9.7	94 94 93 95 47 48 34 60 54	LLPENSLLT	HCD
LLPEGTRLT	F3:21709	9	68	68	9	500.295	2	68.7	-	998.576	-1.6	96 96 96 97 31 51 26 61 64	LLPEGTRLT	HCD
FDKLKLLT	F3:21813	8	68	68	8	489.31	2	68.96	-	976.596	10.5	75 64 33 41 56 94 97 90	FDKLKLLT	HCD
RGGKELMKWKEKLSEAAGE	F3:22640	19	68	68	19	430.236	5	71.01	-	2146.12	9.8	14 11 45 78 92 89 95 77 35 18 40 89 94 81 94 96 89 73 89	RGGKELMKWKEKLSEAAGE	HCD
RGGKELMKWRTKLSEAAGE	F3:22640	19	68	68	19	430.236	5	71.01	-	2146.13	4.5	15 11 47 79 93 90 96 78 35 27 18 91 93 82 94 96 89 75 90	RGGKELMKWRTKLSEAAGE	HCD
KDVVGM(+15.99)NDFGPAGDAQL(-.98)	F3:26845	17	68	68	17	874.921	2	81.89	-	1747.82	4.7	63 64 60 80 86 93 93 98 97 89 60 60 30 50 49 46 42	KDVVGM(+15.99)NDFGPAGDAQL(-.98)	HCD
EGLANDAGQDMPAP(-.98)	F3:29771	14	68	68	14	692.807	2	89.45	-	1383.61	-7.6	89 67 92 96 62 61 44 26 46 50 52 83 96 89	EGLANDAGQDMPAP(-.98)	HCD
EGAHGMWDMSVEYC(-.98)	F3:31827	14	68	68	14	807.303	2	95.06	-	1612.61	-12.4	82 51 80 68 51 72 86 65 33 78 94 89 65 41	EGAHGMWDMSVEYC(-.98)	HCD
EGAHGMWDSMVEYC(-.98)	F3:31827	14	68	68	14	807.303	2	95.06	-	1612.61	-12.4	83 51 80 68 52 73 90 73 37 56 94 90 65 42	EGAHGMWDSMVEYC(-.98)	HCD
VYDELDNVGFNDFGPASGVSH(+15.99)	F3:33546	21	68	68	21	1128	2	99.62	-	2253.98	4.6	24 26 59 78 60 29 76 95 91 95 86 92 95 85 28 36 85 68 77 76 66	VYDELDNVGFNDFGPASGVSH(+15.99)	HCD
WPELAWNDTCETM(-.98)(+15.99)	F3:33957	13	68	68	13	805.834	2	100.58	-	1609.65	-0.2	69 62 92 93 98 88 58 40 40 85 93 44 34	WPELAWNDTCETM(-.98)(+15.99)	HCD
QQPAHMDKSGFGGFH	F3:34273	15	68	68	15	822.37	2	101.47	-	1642.73	-3.3	17 28 18 66 66 70 93 92 89 63 85 74 81 96 88	QQPAHMDKSGFGGFH	HCD
RSQPSGCNVGFNDFGPASRGPS(-.98)	F3:36994	22	68	68	22	1118.5	2	108.61	-	2235.02	-12.8	40 49 17 13 53 24 45 84 91 80 90 93 96 98 96 97 97 93 94 45 43 77	RSQPSGCNVGFNDFGPASRGPS(-.98)	HCD
VTENEVFWDVMKKLDFEPG	F3:41241	19	68	68	19	761.713	3	120	-	2282.09	10.4	11 11 57 12 91 82 91 90 93 93 91 92 94 91 88 91 93 25 12	VTENEVFWDVMKKLDFEPG	HCD
TVENEVFWDVMKKLDFEGP	F3:41241	19	68	68	19	761.713	3	120	-	2282.09	10.4	10 10 58 12 91 84 92 91 93 94 92 93 94 92 89 91 93 11 11	TVENEVFWDVMKKLDFEGP	HCD
SFTGHR(-.98)	F2:1530	6	68	68	6	352.19	2	8.23	-	702.356	14.5	88 81 78 60 55 48	SFTGHR(-.98)	HCD
DPQTHGYGSEAP(-.98)	F2:6696	12	68	68	12	419.849	3	23.92	-	1256.54	-13.4	92 89 72 39 37 32 57 59 92 91 76 89	DPQTHGYGSEAP(-.98)	HCD
RYGLKPSKK(-.98)	F2:7245	9	68	68	9	359.229	3	25.12	-	1074.67	-2	63 63 47 84 57 63 55 91 97	RYGLKPSKK(-.98)	HCD
YTKYAN(-.98)	F2:7685	6	68	68	6	379.699	2	26.38	-	757.376	10.6	94 89 44 59 52 70	YTKYAN(-.98)	HCD
RGQTRLG(-.98)	F2:10527	7	68	68	7	393.734	2	33.94	-	785.462	-11.9	79 72 77 62 69 63 57	RGQTRLG(-.98)	HCD
YYHSHWWH	F2:11320	8	68	68	8	608.256	2	35.96	-	1214.5	-6	76 76 80 26 33 73 84 96	YYHSHWWH	HCD
WRH(+15.99)SAGGHH(+15.99)H(-.98)	F2:11581	10	68	68	10	606.778	2	36.67	-	1211.54	-2.3	87 78 80 52 39 26 58 97 85 85	WRH(+15.99)SAGGHH(+15.99)H(-.98)	HCD
HLGPDYTNGTH	F2:11639	11	68	68	11	606.278	2	36.86	-	1210.54	3.6	80 88 66 87 81 85 89 48 20 39 74	HLGPDYTNGTH	HCD
KPTVFM(-.98)(+15.99)	F2:12635	6	68	68	6	369.208	2	39.39	-	736.394	9.5	97 85 67 48 48 65	KPTVFM(-.98)(+15.99)	HCD
KSWPH(+15.99)LNNK(-.98)	F2:12612	9	68	68	9	569.812	2	39.45	-	1137.6	4.5	91 68 59 51 37 50 69 94 99	KSWPH(+15.99)LNNK(-.98)	HCD
QDMPPVDPPNQ(-.98)	F2:12667	11	68	68	11	618.796	2	39.48	-	1235.56	13.5	53 64 83 80 62 35 46 74 84 88 84	QDMPPVDPPNQ(-.98)	HCD
LEEQERSQGAEL	F2:14834	12	68	68	12	463.556	3	45.39	-	1387.66	-9.2	90 98 96 92 98 59 58 51 14 23 80 61	LEEQERSQGAEL	HCD
KLGVSKGELKL	F2:15428	11	68	68	11	391.255	3	46.62	-	1170.73	8.2	97 80 11 22 57 85 60 93 90 66 96	KLGVSKGELKL	HCD
TKVRFLLELT	F2:18514	10	68	68	10	407.255	3	55.34	-	1218.73	7.2	18 32 54 53 73 83 88 97 97 90	TKVRFLLELT	HCD
QPW(+15.99)ASDSTYT	F2:19314	10	68	68	10	586.247	2	57.22	-	1170.48	-2.4	42 46 25 27 67 96 94 96 97 91	QPW(+15.99)ASDSTYT	HCD
GGDAEKKGMQLVYPR	F2:22252	15	68	68	15	824.924	2	65.31	-	1647.84	-4.3	9 12 55 72 95 91 93 16 31 76 96 97 98 96 87	GGDAEKKGMQLVYPR	HCD
SYMLLD(-.98)	F2:22428	6	68	68	6	370.681	2	65.75	-	739.357	-12.7	88 77 36 47 80 84	SYMLLD(-.98)	HCD
SM(+15.99)TLRM	F2:22796	6	68	68	6	377.68	2	66.81	-	753.351	-6.8	69 37 34 88 88 92	SM(+15.99)TLRM	HCD
EGPEDFMHSH(-.98)(+15.99)	F2:23357	10	68	68	10	600.741	2	68.13	-	1199.47	1.1	89 59 61 90 60 26 39 80 95 91	EGPEDFMHSH(-.98)(+15.99)	HCD
EAEPVTQLHH(+15.99)YRPH	F2:26210	14	68	68	14	433.219	4	75.58	-	1728.83	8	65 42 43 65 77 38 35 65 85 92 90 87 94 80	EAEPVTQLHH(+15.99)YRPH	HCD
LSGGEVLKLPK	F2:27089	11	68	68	11	380.903	3	77.68	-	1139.69	-3.6	46 39 34 24 63 74 96 96 98 97 91	LSGGEVLKLPK	HCD
KMYVLKVADT	F2:29395	10	68	68	10	584.328	2	84.23	-	1166.64	3.4	64 34 30 33 82 82 80 91 96 92	KMYVLKVADT	HCD
QTASQAVGFNDFGAPSMEH(-.98)	F2:30162	19	68	68	19	996.954	2	86.01	-	1991.88	6.8	19 20 45 18 18 45 81 81 95 88 94 95 88 72 65 91 88 97 94	QTASQAVGFNDFGAPSMEH(-.98)	HCD
DYEW(+15.99)M(+15.99)CY(-.98)	F2:30777	7	68	68	7	520.677	2	87.55	-	1039.34	-1.8	95 95 97 38 39 57 62	DYEW(+15.99)M(+15.99)CY(-.98)	HCD
EMTKNLQLNQTM(+15.99)LLPR	F2:31336	16	68	68	16	649.345	3	89.21	-	1945.01	-0.1	69 46 83 73 85 97 46 55 44 40 59 66 53 97 93 83	EMTKNLQLNQTM(+15.99)LLPR	HCD
FPDLFDNVGFDDFGAPSGVSH(+15.99)	F2:34415	21	68	68	21	1128.5	2	97.37	-	2254.98	6.2	22 16 49 50 41 72 55 74 74 90 94 94 93 85 69 62 90 73 81 80 71	FPDLFDNVGFDDFGAPSGVSH(+15.99)	HCD
EPWLADDCYCMNPA(-.98)	F2:35644	14	68	68	14	813.818	2	100.66	-	1625.63	-5.9	91 49 93 99 97 86 56 20 16 30 59 87 86 93	EPWLADDCYCMNPA(-.98)	HCD
EGPCYLW(+15.99)MYPVTP(-.98)	F2:37706	13	68	68	13	785.862	2	105.86	-	1569.7	6.7	84 56 66 76 75 68 24 33 51 78 95 96 84	EGPCYLW(+15.99)MYPVTP(-.98)	HCD
ESEVLMLDLSMSPLT	F2:39347	15	68	68	15	832.911	2	110.41	-	1663.8	2	68 35 61 64 72 40 89 92 95 63 73 83 57 69 59	ESEVLMLDLSMSPLT	HCD
RVEKPEGNPP(-.98)	F2:5187	10	68	68	10	374.545	3	19.67	-	1120.6	13.1	11 16 64 94 97 98 67 87 85 64	RVEKPEGNPP(-.98)	HCD
KGLQYPV(-.98)	F2:16044	7	68	68	7	402.246	2	48.49	-	802.47	8.8	89 39 67 62 72 70 82	KGLQYPV(-.98)	HCD
CPMYRPAVV	F2:17501	9	68	68	9	518.261	2	52.37	-	1034.5	3.2	95 85 87 91 43 42 54 63 53	CPMYRPAVV	HCD
LEKGWQ(-.98)	F2:18734	6	68	68	6	380.211	2	55.66	-	758.408	-1	96 98 93 11 27 82	LEKGWQ(-.98)	HCD
STH(+15.99)SMLECL	F2:24727	9	68	68	9	518.72	2	71.54	-	1035.44	-10.9	84 85 84 66 14 21 76 94 90	STH(+15.99)SMLECL	HCD
FLFKGD	F1:1443	6	67	67	6	363.699	2	7.47	-	725.375	12.9	53 84 56 78 57 77	FLFKGD	HCD
EPCALPM(+15.99)RP	F1:2602	9	67	67	9	515.245	2	12.27	-	1028.48	-2.3	54 23 61 62 54 86 93 86 88	EPCALPM(+15.99)RP	HCD
VSKSDRH	F1:3245	7	67	67	7	414.714	2	14.93	-	827.425	-14.1	90 87 35 31 61 75 92	VSKSDRH	HCD
MSH(+15.99)LLE(-.98)	F1:4373	6	67	67	6	372.687	2	18.18	-	743.364	-6.4	36 38 54 91 96 93	MSH(+15.99)LLE(-.98)	HCD
M(+15.99)AH(+15.99)LLE(-.98)	F1:4373	6	67	67	6	372.687	2	18.18	-	743.364	-6.4	35 37 52 91 96 92	M(+15.99)AH(+15.99)LLE(-.98)	HCD
EDFPLLDK	F1:4560	8	67	67	8	488.753	2	18.49	-	975.491	-0.5	76 68 27 18 71 96 96 91	EDFPLLDK	HCD
LGHVPPPP	F1:4737	8	67	67	8	407.231	2	18.98	-	812.454	-7.7	45 23 46 54 86 96 98 93	LGHVPPPP	HCD
VAHVPPPP	F1:4737	8	67	67	8	407.231	2	18.98	-	812.454	-7.7	35 37 44 49 86 96 98 93	VAHVPPPP	HCD
KKVAH(+15.99)N(-.98)	F1:5299	6	67	67	6	356.218	2	20.74	-	710.419	4.9	64 76 54 63 61 85	KKVAH(+15.99)N(-.98)	HCD
DGYKGLV	F1:5600	7	67	67	7	376.208	2	21.23	-	750.391	12.7	92 91 95 84 36 37 36	DGYKGLV	HCD
KGMEKEKYPKMGK	F1:6628	13	67	67	13	389.211	4	24.06	-	1552.81	3.6	74 40 60 94 93 94 81 72 24 73 83 41 50	KGMEKEKYPKMGK	HCD
DRMPPAPPDNQ(-.98)	F1:7238	11	67	67	11	618.796	2	25.4	-	1235.57	5	82 69 83 88 80 52 59 51 49 75 56	DRMPPAPPDNQ(-.98)	HCD
VKLLTKD(-.98)	F1:7623	7	67	67	7	408.271	2	26.56	-	814.528	-0.2	21 27 76 78 85 90 93	VKLLTKD(-.98)	HCD
KNMPYVPY(-.98)	F1:8587	8	67	67	8	505.765	2	28.86	-	1009.51	9.5	69 28 28 72 85 82 87 87	KNMPYVPY(-.98)	HCD
MKNERGACH(-.98)	F1:8898	9	67	67	9	522.745	2	29.74	-	1043.48	0.4	54 79 81 89 53 46 83 62 61	MKNERGACH(-.98)	HCD
HLVLKDTLHK	F1:10822	10	67	67	10	401.911	3	30.09	-	1202.71	-1.4	65 76 69 75 32 76 65 70 65 83	HLVLKDTLHK	HCD
KPYQEYTPH	F1:10125	9	67	67	9	388.188	3	33.04	-	1161.55	-2.2	68 51 53 56 85 58 76 83 74	KPYQEYTPH	HCD
KTFVRLLTKD(-.98)	F1:10394	10	67	67	10	407.255	3	33.81	-	1218.74	-2.5	75 59 17 16 42 87 96 94 95 97	KTFVRLLTKD(-.98)	HCD
GATM(+15.99)FGPALGDPT	F1:11642	13	67	67	13	625.798	2	37.01	-	1249.56	13	11 22 35 66 94 88 93 91 72 58 81 77 83	GATM(+15.99)FGPALGDPT	HCD
PPAMLAGPAPPP(-.98)	F1:11648	12	67	67	12	557.802	2	37.2	-	1113.6	-9	47 28 65 67 88 75 56 63 77 72 84 90	PPAMLAGPAPPP(-.98)	HCD
EGVAAEELLGNVPGP	F1:11859	15	67	67	15	726.376	2	37.58	-	1450.73	4.9	88 59 92 93 83 94 93 59 59 44 87 79 28 20 39	EGVAAEELLGNVPGP	HCD
YKCAPELFEEH(+15.99)Q(-.98)	F1:12467	12	67	67	12	754.845	2	39.03	-	1507.68	-1.2	41 24 52 55 46 85 97 91 96 94 59 65	YKCAPELFEEH(+15.99)Q(-.98)	HCD
AGTAEKQGMQLVYPR	F1:12435	15	67	67	15	550.287	3	39.21	-	1647.84	-1.6	8 5 19 53 72 68 85 94 88 77 97 96 92 89 74	AGTAEKQGMQLVYPR	HCD
WNDNH(+15.99)CEP	F1:12623	8	67	67	8	515.689	2	39.57	-	1029.36	2.7	88 86 36 33 37 87 97 79	WNDNH(+15.99)CEP	HCD
MLPETKTPT	F1:12690	9	67	67	9	509.273	2	39.77	-	1016.52	9.2	50 64 81 97 80 41 41 75 80	MLPETKTPT	HCD
LMPETKTPT	F1:12690	9	67	67	9	509.273	2	39.77	-	1016.52	9.2	60 54 80 97 80 40 41 75 80	LMPETKTPT	HCD
GLGKRPDEDPRAP(-.98)	F1:12831	13	67	67	13	469.592	3	40.12	-	1405.74	9.5	38 73 86 89 74 57 66 98 62 35 33 80 84	GLGKRPDEDPRAP(-.98)	HCD
FAANVTLNGEPEEAAVMGW(+15.99)	F1:12935	19	67	67	19	1011.48	2	40.35	-	2020.92	11.8	86 69 46 44 65 70 86 67 17 54 61 99 100 92 87 86 40 24 80	FAANVTLNGEPEEAAVMGW(+15.99)	HCD
KGMQLLW(+15.99)VT	F1:13224	9	67	67	9	546.304	2	41.12	-	1090.58	8.6	82 26 43 78 91 63 50 88 88	KGMQLLW(+15.99)VT	HCD
VAWNANH(+15.99)EED	F1:13279	10	67	67	10	600.742	2	41.26	-	1199.48	-12.5	88 92 95 75 42 43 33 91 75 39	VAWNANH(+15.99)EED	HCD
VPTTELMNSLKEKLSEAKE	F1:13500	19	67	67	19	537.542	4	41.84	-	2146.12	9.4	17 8 32 41 82 72 59 75 61 70 85 76 85 93 64 86 92 95 93	VPTTELMNSLKEKLSEAKE	HCD
KEEKLKF	F1:13939	7	67	67	7	461.272	2	42.8	-	920.533	-2.9	54 58 53 55 84 85 87	KEEKLKF	HCD
EGGGAWVDWTETRL	F1:14755	14	67	67	14	526.258	3	44.94	-	1575.73	12.9	79 31 28 27 35 39 80 97 93 96 97 82 77 87	EGGGAWVDWTETRL	HCD
TALGTVLQLPK	F1:15037	11	67	67	11	380.904	3	45.81	-	1139.69	-2.1	62 58 50 34 27 71 89 74 97 94 85	TALGTVLQLPK	HCD
EKGAAALMNSLKEKLESAKEKM	F1:15392	22	67	67	22	602.326	4	46.63	-	2405.27	3.7	34 11 21 47 50 56 67 60 58 63 85 94 98 97 99 84 63 94 75 90 71 67	EKGAAALMNSLKEKLESAKEKM	HCD
DAVAWNGGM(+15.99)PCHN(-.98)	F1:16671	13	67	67	13	462.856	3	49.83	-	1385.56	-9.7	33 36 95 96 90 87 61 37 58 69 54 70 92	DAVAWNGGM(+15.99)PCHN(-.98)	HCD
DNAGTGAVGFNDFGAPSRSH(+15.99)	F1:16813	20	67	67	20	996.955	2	50.15	-	1991.87	11.9	24 24 44 32 44 30 61 92 90 94 90 96 98 88 67 60 89 79 73 66	DNAGTGAVGFNDFGAPSRSH(+15.99)	HCD
DYEPH(+15.99)SCSS	F1:17358	9	67	67	9	520.678	2	51.67	-	1039.36	-13.9	95 96 98 49 34 36 54 79 69	DYEPH(+15.99)SCSS	HCD
DYEEAHCSS	F1:17358	9	67	67	9	520.678	2	51.67	-	1039.36	-13.9	93 95 98 84 30 31 45 70 61	DYEEAHCSS	HCD
LYYKWP	F1:17341	6	67	67	6	435.231	2	51.7	-	868.448	-2.1	88 82 72 46 51 64	LYYKWP	HCD
WLAWNGGHGGNCN(-.98)	F1:17739	13	67	67	13	462.202	3	52.64	-	1383.59	-3.5	95 97 98 91 87 67 19 64 54 52 58 55 47	WLAWNGGHGGNCN(-.98)	HCD
WLAWNGHGGFHC	F1:17739	12	67	67	12	462.202	3	52.64	-	1383.59	-6.3	94 96 98 89 84 57 31 16 71 83 51 40	WLAWNGHGGFHC	HCD
DYGAHDLCE	F1:18451	9	67	67	9	511.699	2	54.37	-	1021.38	2.5	95 94 71 78 36 37 71 57 72	DYGAHDLCE	HCD
SYWRLNM(-.98)(+15.99)	F1:18412	7	67	67	7	492.744	2	54.37	-	983.465	8.5	64 67 53 57 56 86 88	SYWRLNM(-.98)(+15.99)	HCD
DFDELDNVGFNDFGAPSGVSPG(-.98)	F1:19521	22	67	67	22	1128	2	56.98	-	2253.98	4.4	24 23 51 76 78 86 83 92 90 94 86 93 94 83 58 49 83 60 72 49 26 26	DFDELDNVGFNDFGAPSGVSPG(-.98)	HCD
FDDELDNVGFNDFGAPSGVSPG(-.98)	F1:19521	22	67	67	22	1128	2	56.98	-	2253.98	4.4	20 23 53 77 78 86 83 92 90 94 86 93 94 83 58 49 83 60 72 49 26 26	FDDELDNVGFNDFGAPSGVSPG(-.98)	HCD
DFVPSMAYLPSAR	F1:20534	13	67	67	13	727.352	2	59.43	-	1452.71	-11.5	40 50 82 80 70 19 20 70 94 92 87 89 79	DFVPSMAYLPSAR	HCD
RPDYTYLSASEVT	F1:20958	13	67	67	13	751.37	2	60.53	-	1500.71	10.6	67 65 74 74 53 71 66 36 26 67 93 94 88	RPDYTYLSASEVT	HCD
DPDDPVPLFMTLPM(-.98)(+15.99)	F1:23072	14	67	67	14	801.892	2	65.68	-	1601.75	14.4	31 43 68 69 50 86 58 44 69 83 69 89 94 86	DPDDPVPLFMTLPM(-.98)(+15.99)	HCD
PWQQAP(-.98)	F1:5060	6	67	67	6	363.193	2	19.74	-	724.366	8.6	28 40 62 84 95 94	PWQQAP(-.98)	HCD
APLFPPT(-.98)	F1:5965	7	67	67	7	371.223	2	22.13	-	740.422	13.6	93 86 84 44 35 50 83	APLFPPT(-.98)	HCD
KGHKAVHECT(-.98)	F1:5974	10	67	67	10	370.19	3	22.16	-	1107.56	-11.4	94 74 78 85 59 33 21 86 73 76	KGHKAVHECT(-.98)	HCD
KNYKEPVVP	F1:7108	9	67	67	9	358.533	3	25.16	-	1072.59	-13.5	95 70 61 28 62 30 77 96 88	KNYKEPVVP	HCD
GAYGVTAKERLLAYRVE	F1:8309	17	67	67	17	474.766	4	28.28	-	1895.03	4.7	6 14 64 74 89 95 95 92 95 73 76 50 67 41 55 72 87	GAYGVTAKERLLAYRVE	HCD
QFTYPP	F1:8549	6	67	67	6	376.689	2	28.89	-	751.354	12.3	45 46 41 87 92 94	QFTYPP	HCD
HMGATDSPGVCE	F1:8797	12	67	67	12	602.237	2	29.52	-	1202.47	-8.8	71 60 9 21 93 76 47 68 91 98 85 90	HMGATDSPGVCE	HCD
LEKGWQ(-.98)	F1:10591	6	67	67	6	380.211	2	34.19	-	758.408	-1.2	99 99 91 10 25 83	LEKGWQ(-.98)	HCD
LEWKGQ(-.98)	F1:10591	6	67	67	6	380.211	2	34.19	-	758.408	-1.2	96 95 36 38 60 82	LEWKGQ(-.98)	HCD
EM(+15.99)HEVEFPK	F1:12639	9	67	67	9	581.269	2	39.51	-	1160.52	6	70 66 57 43 19 87 84 95 91	EM(+15.99)HEVEFPK	HCD
EM(+15.99)HVEEFPK	F1:12639	9	67	67	9	581.269	2	39.51	-	1160.52	6	70 66 57 19 41 86 84 95 90	EM(+15.99)HVEEFPK	HCD
EM(+15.99)HLDEFPK	F1:12639	9	67	67	9	581.269	2	39.51	-	1160.52	6	70 63 60 30 23 88 85 95 91	EM(+15.99)HLDEFPK	HCD
GTALSPWE(-.98)	F1:12651	8	67	67	8	430.219	2	39.54	-	858.423	-1.3	10 25 60 74 90 93 98 92	GTALSPWE(-.98)	HCD
MMENFW(+15.99)W	F1:12761	7	67	67	7	530.206	2	39.83	-	1058.4	-1.9	41 61 83 40 78 82 89	MMENFW(+15.99)W	HCD
FAHMYAAEAQWLVYGGGH(-.98)(+15.99)	F1:12969	18	67	67	18	506.49	4	40.37	-	2021.92	5.9	69 90 88 52 78 97 95 97 89 83 55 80 90 85 26 13 7 26	FAHMYAAEAQWLVYGGGH(-.98)(+15.99)	HCD
MVRKDCG	F3:3951	7	67	67	7	404.694	2	19.15	-	807.373	1	45 53 80 87 84 70 56	MVRKDCG	HCD
QDTAELPT(-.98)	F3:5347	8	67	67	8	437.214	2	24.66	-	872.424	-10.8	23 26 69 91 98 92 73 70	QDTAELPT(-.98)	HCD
DQTAELPT(-.98)	F3:5347	8	67	67	8	437.214	2	24.66	-	872.424	-10.8	24 25 68 89 98 92 74 70	DQTAELPT(-.98)	HCD
VRPSSHSVGKCV	F3:5653	12	67	67	12	419.222	3	25.45	-	1254.65	-5.5	93 73 34 63 72 61 78 68 63 68 63 77	VRPSSHSVGKCV	HCD
FEPRKEF(-.98)	F3:5857	7	67	67	7	476.257	2	26.01	-	950.497	3	52 79 84 69 40 69 81	FEPRKEF(-.98)	HCD
M(+15.99)KLSNLPPLRE	F3:6427	11	67	67	11	438.578	3	27.99	-	1312.72	-4.8	49 57 45 93 82 83 37 30 84 84 98	M(+15.99)KLSNLPPLRE	HCD
KPAEGDFALLCL	F3:7399	12	67	67	12	426.224	3	31.03	-	1275.65	-3	82 66 58 96 81 94 18 18 46 65 91 94	KPAEGDFALLCL	HCD
TKVKW(+15.99)KNP(-.98)	F3:7704	8	67	67	8	508.306	2	31.92	-	1014.6	-0.6	57 59 84 42 42 79 88 89	TKVKW(+15.99)KNP(-.98)	HCD
LAWNYMH(+15.99)DT	F3:15158	9	67	67	9	583.748	2	51.5	-	1165.49	-4	94 94 94 77 28 30 33 86 73	LAWNYMH(+15.99)DT	HCD
LAWNMYH(+15.99)DT	F3:15158	9	67	67	9	583.748	2	51.5	-	1165.49	-4	93 94 94 77 27 29 32 85 74	LAWNMYH(+15.99)DT	HCD
DGYPGDMKNCGKVFT(-.98)	F3:15229	15	67	67	15	544.255	3	51.63	-	1629.73	9.3	96 97 97 65 44 70 65 63 87 27 19 59 70 86 63	DGYPGDMKNCGKVFT(-.98)	HCD
DGYPGDMKNGCKVFT(-.98)	F3:15229	15	67	67	15	544.255	3	51.63	-	1629.73	9.3	96 97 97 64 43 69 64 63 88 17 38 58 67 85 62	DGYPGDMKNGCKVFT(-.98)	HCD
KGFGCMQNLKGCGMGVD(-.98)	F3:16083	17	67	67	17	872.402	2	53.96	-	1742.77	9.3	90 47 62 31 37 44 50 79 86 95 25 56 84 96 81 91 87	KGFGCMQNLKGCGMGVD(-.98)	HCD
DADMKEDKSD(-.98)	F3:16443	10	67	67	10	576.75	2	54.82	-	1151.48	8	97 94 93 74 25 54 66 42 43 82	DADMKEDKSD(-.98)	HCD
HPGH(+15.99)TAEFGSETAEM(+15.99)PW(-.98)	F3:17485	17	67	67	17	957.898	2	57.57	-	1913.8	-10.3	57 45 31 22 23 59 97 93 79 86 87 80 79 91 75 72 81	HPGH(+15.99)TAEFGSETAEM(+15.99)PW(-.98)	HCD
LLPETGRLT	F3:21709	9	67	67	9	500.295	2	68.7	-	998.576	-1.6	96 95 93 97 47 28 25 60 62	LLPETGRLT	HCD
FDLKKLLT	F3:21813	8	67	67	8	489.31	2	68.96	-	976.596	10.5	79 64 38 31 49 91 97 89	FDLKKLLT	HCD
FDKKLLLT	F3:21813	8	67	67	8	489.31	2	68.96	-	976.596	10.5	76 66 34 30 44 96 98 92	FDKKLLLT	HCD
RGGKELMNSLKEKLDTAKE	F3:22629	19	67	67	19	537.542	4	70.98	-	2146.14	-0.6	10 8 20 37 76 80 72 89 91 96 83 94 99 97 24 28 98 95 94	RGGKELMNSLKEKLDTAKE	HCD
KGNVSWLMLDSGK(-.98)	F3:22613	13	67	67	13	717.387	2	71.01	-	1432.75	6.9	66 46 45 42 45 68 95 50 57 94 93 87 90	KGNVSWLMLDSGK(-.98)	HCD
LLGCPVCGKLCH	F3:23442	12	67	67	12	414.876	3	73.02	-	1241.61	-0.8	96 91 20 38 77 74 43 42 73 82 89 86	LLGCPVCGKLCH	HCD
LLCGPVGCKLCH	F3:23442	12	67	67	12	414.876	3	73.02	-	1241.61	-0.8	96 93 60 43 82 66 14 24 69 84 91 89	LLCGPVGCKLCH	HCD
AEVVELMNSLKEKLSEA	F3:24674	17	67	67	17	630.675	3	76.28	-	1888.98	11.1	43 44 16 17 78 80 72 83 94 98 98 100 84 80 42 71 41	AEVVELMNSLKEKLSEA	HCD
EGVAWNH(+15.99)QGCCAP(-.98)	F3:27677	13	67	67	13	693.782	2	83.97	-	1385.56	-8.2	91 69 98 96 89 76 21 50 31 58 74 77 53	EGVAWNH(+15.99)QGCCAP(-.98)	HCD
SSDYLPADYK	F3:30860	10	67	67	10	579.777	2	92.39	-	1157.52	12.5	42 47 79 70 51 60 74 93 93 72	SSDYLPADYK	HCD
VYDEMPNVGFNDFGAPSGVSH(+15.99)	F3:33546	21	67	67	21	1128	2	99.62	-	2253.96	12.5	23 25 57 73 12 9 64 94 91 95 86 92 95 90 71 62 90 67 76 75 65	VYDEMPNVGFNDFGAPSGVSH(+15.99)	HCD
WPELAWNDTCEM(+15.99)T(-.98)	F3:33957	13	67	67	13	805.834	2	100.58	-	1609.65	-0.2	68 61 91 92 98 87 57 39 39 85 92 42 32	WPELAWNDTCEM(+15.99)T(-.98)	HCD
QPGAAHMDKSGFGGFH	F3:34273	16	67	67	16	822.37	2	101.47	-	1642.73	-3.3	26 24 21 46 68 63 68 92 90 88 75 84 72 80 96 87	QPGAAHMDKSGFGGFH	HCD
EGEPHLW(+15.99)ALH(+15.99)H(+15.99)TP(-.98)	F3:35847	13	67	67	13	785.864	2	105.62	-	1569.73	-12.5	83 52 88 79 70 78 18 36 47 69 91 96 76	EGEPHLW(+15.99)ALH(+15.99)H(+15.99)TP(-.98)	HCD
EGPFTMDW(+15.99)LPWAGY	F3:36502	14	67	67	14	843.376	2	107.43	-	1684.72	8.8	86 58 66 73 39 39 37 33 89 94 94 87 67 79	EGPFTMDW(+15.99)LPWAGY	HCD
VTENEVFWDVMKKLDFEGP	F3:41241	19	67	67	19	761.713	3	120	-	2282.09	10.4	11 11 57 12 91 82 91 90 93 93 91 92 94 91 88 90 93 10 10	VTENEVFWDVMKKLDFEGP	HCD
LSENEVFWDVMKKLDFEGP	F3:41241	19	67	67	19	761.713	3	120	-	2282.09	10.4	12 9 56 12 90 82 91 90 92 93 91 92 94 90 88 90 92 9 9	LSENEVFWDVMKKLDFEGP	HCD
EGPFTMDW(+15.99)LPWAGY	F3:36701	14	67	67	14	843.377	2	107.82	-	1684.72	9.5	86 59 70 69 41 35 63 31 88 93 93 85 63 75	EGPFTMDW(+15.99)LPWAGY	HCD
EGPCYLDW(+15.99)LPWAGY	F3:36701	14	67	67	14	843.377	2	107.82	-	1684.72	9.5	85 52 60 52 49 59 65 32 87 93 92 84 62 74	EGPCYLDW(+15.99)LPWAGY	HCD
TSAKSPK(-.98)	F2:1941	7	67	67	7	359.216	2	9.41	-	716.418	-1.2	76 32 33 74 96 76 84	TSAKSPK(-.98)	HCD
FNKGKKSHD(-.98)	F2:6034	9	67	67	9	353.863	3	21.85	-	1058.56	4.9	91 52 50 36 88 74 67 67 79	FNKGKKSHD(-.98)	HCD
KQQPLPFGHA(-.98)	F2:7003	10	67	67	10	561.313	2	24.7	-	1120.61	-1.4	68 51 47 74 70 55 87 80 78 67	KQQPLPFGHA(-.98)	HCD
KFELHKWD(-.98)	F2:8840	8	67	67	8	367.869	3	29.31	-	1100.58	7.3	92 68 73 46 35 37 88 99	KFELHKWD(-.98)	HCD
KHCAVPR(-.98)	F2:9151	7	67	67	7	405.229	2	30.27	-	808.449	-7.4	74 52 75 85 81 46 60	KHCAVPR(-.98)	HCD
QKHRSSCWMKK	F2:9741	11	67	67	11	473.576	3	31.59	-	1417.71	-1.4	66 78 26 19 36 76 92 76 92 96 87	QKHRSSCWMKK	HCD
ETELLKHKPLVK	F2:11948	12	67	67	12	359.477	4	37.82	-	1433.86	13.5	84 66 45 29 30 23 68 86 94 98 97 88	ETELLKHKPLVK	HCD
GADMPPDVPPNQ(-.98)	F2:12667	12	67	67	12	618.796	2	39.48	-	1235.56	13.5	15 34 48 83 82 69 69 68 88 84 88 83	GADMPPDVPPNQ(-.98)	HCD
AGDMPPDVPPNQ(-.98)	F2:12667	12	67	67	12	618.796	2	39.48	-	1235.56	13.5	29 20 47 81 82 69 69 68 88 84 87 83	AGDMPPDVPPNQ(-.98)	HCD
KSCLHVPP	F2:13514	8	67	67	8	440.737	2	41.61	-	879.464	-5.2	81 41 60 38 41 85 97 97	KSCLHVPP	HCD
FVNSTAKLRNKPHAGEQ(-.98)	F2:15112	17	67	67	17	380.015	5	46.04	-	1895.01	12.7	40 41 31 74 98 95 92 54 29 50 98 92 93 86 52 88 26	FVNSTAKLRNKPHAGEQ(-.98)	HCD
KLVGSKGELKL	F2:15428	11	67	67	11	391.255	3	46.62	-	1170.73	8.2	97 78 20 10 55 84 57 92 89 64 95	KLVGSKGELKL	HCD
LHVLKDTHLK	F2:16836	10	67	67	10	401.911	3	48.92	-	1202.71	-0.8	56 34 71 80 65 67 54 72 91 87	LHVLKDTHLK	HCD
MKHTMRWR	F2:16422	8	67	67	8	382.527	3	49.46	-	1144.57	-12.5	68 73 43 39 71 61 96 90	MKHTMRWR	HCD
KLPHGGMLVH(+15.99)EK	F2:17342	12	67	67	12	681.363	2	51.79	-	1360.73	-12.7	77 81 30 53 10 10 77 94 97 97 98 90	KLPHGGMLVH(+15.99)EK	HCD
WAPEWEAVVGGH(-.98)	F2:19927	12	67	67	12	668.816	2	59.09	-	1335.64	-13.8	86 69 79 73 17 39 51 78 91 71 74 88	WAPEWEAVVGGH(-.98)	HCD
LLKVLR	F2:20184	6	67	67	6	371.27	2	59.68	-	740.527	-2.1	79 91 78 40 53 66	LLKVLR	HCD
TYEFHCH(+15.99)E	F2:21098	8	67	67	8	541.203	2	62.04	-	1080.4	-4.2	80 71 60 33 83 74 65 77	TYEFHCH(+15.99)E	HCD
W(+15.99)NAM(+15.99)WGR(-.98)	F2:21426	7	67	67	7	476.219	2	62.87	-	950.418	5.2	58 34 55 92 87 55 93	W(+15.99)NAM(+15.99)WGR(-.98)	HCD
DAVPGNYPRLSY	F2:22886	12	67	67	12	676.334	2	66.82	-	1350.66	-2.3	42 65 78 76 57 67 76 51 49 77 85 85	DAVPGNYPRLSY	HCD
RVETQGGN(-.98)	F2:22924	8	67	67	8	430.218	2	67.04	-	858.431	-10.6	80 74 61 30 37 80 91 90	RVETQGGN(-.98)	HCD
EPGPEESGNLVYARP(-.98)	F2:23368	15	67	67	15	807.398	2	68.1	-	1612.78	-1.9	84 61 41 47 81 40 18 51 81 91 96 88 81 69 75	EPGPEESGNLVYARP(-.98)	HCD
KLLVGSVETQLPE(-.98)	F2:25885	13	67	67	13	471.279	3	74.87	-	1410.81	4.7	54 72 67 54 9 23 89 96 82 73 95 94 75	KLLVGSVETQLPE(-.98)	HCD
EAEPVQTLHH(+15.99)YRPH	F2:26210	14	67	67	14	433.219	4	75.58	-	1728.83	8	65 41 42 65 76 31 29 62 88 92 90 87 94 80	EAEPVQTLHH(+15.99)YRPH	HCD
TVGGEVLKLPK	F2:27089	11	67	67	11	380.903	3	77.68	-	1139.69	-3.6	56 60 28 16 53 65 95 93 98 95 87	TVGGEVLKLPK	HCD
LSADSFTDDLNKRGDMHSTPH(-.98)(+15.99)	F2:28963	21	67	67	21	590.531	4	82.43	-	2358.07	12.5	27 13 42 51 55 81 98 99 99 99 92 90 86 91 95 85 83 40 38 29 30	LSADSFTDDLNKRGDMHSTPH(-.98)(+15.99)	HCD
TQASQAVGFNDFGAPSMEH(-.98)	F2:30162	19	67	67	19	996.954	2	86.01	-	1991.88	6.8	18 19 44 17 18 45 81 81 95 88 94 95 88 72 65 91 88 97 94	TQASQAVGFNDFGAPSMEH(-.98)	HCD
QTATNAVGFNDFGAPSMEH(-.98)	F2:30162	19	67	67	19	996.954	2	86.01	-	1991.88	6.8	18 20 43 15 16 43 82 80 95 88 94 95 88 72 65 90 88 97 94	QTATNAVGFNDFGAPSMEH(-.98)	HCD
QTAQSAVGFNDFGAPSMEH(-.98)	F2:30162	19	67	67	19	996.954	2	86.01	-	1991.88	6.8	19 20 43 14 15 42 82 81 95 88 94 95 88 72 65 91 88 97 94	QTAQSAVGFNDFGAPSMEH(-.98)	HCD
RNSGSPSGFNDFGNCLGAGH(-.98)	F2:30500	20	67	67	20	996.955	2	87.05	-	1991.87	14.9	15 41 51 42 61 49 71 91 94 85 92 95 91 54 54 77 65 78 64 75	RNSGSPSGFNDFGNCLGAGH(-.98)	HCD
QTGGSM(+15.99)LEELMVK	F2:32098	13	67	67	13	719.845	2	91.11	-	1437.68	-6.8	36 48 11 13 66 42 85 97 98 95 94 97 91	QTGGSM(+15.99)LEELMVK	HCD
QPAGDELDKSGFNFH	F2:32198	15	67	67	15	831.374	2	91.72	-	1660.75	-9.2	29 43 15 8 56 60 62 92 95 93 89 94 93 97 88	QPAGDELDKSGFNFH	HCD
EPWLADDCEDH(+15.99)NPA(-.98)	F2:35644	14	67	67	14	813.818	2	100.66	-	1625.64	-12.3	91 46 92 99 97 85 62 16 32 24 51 87 82 90	EPWLADDCEDH(+15.99)NPA(-.98)	HCD
PSVDFSDYLPSAR	F2:36717	13	67	67	13	727.351	2	103.82	-	1452.69	-0.3	28 43 63 59 29 56 78 83 94 93 87 88 78	PSVDFSDYLPSAR	HCD
ECDTH(+15.99)M(+15.99)PN(-.98)	F2:37032	8	67	67	8	489.172	2	104.17	-	976.338	-8.8	90 49 44 39 45 83 96 95	ECDTH(+15.99)M(+15.99)PN(-.98)	HCD
KPPPVYTLPM(-.98)(+15.99)	F2:37374	10	67	67	10	579.326	2	105.18	-	1156.63	5.1	59 41 25 35 82 73 83 96 96 90	KPPPVYTLPM(-.98)(+15.99)	HCD
ETDVLMLDLMSSPLT	F2:39347	15	67	67	15	832.911	2	110.41	-	1663.8	2	76 42 57 71 76 41 89 91 93 45 64 79 55 69 60	ETDVLMLDLMSSPLT	HCD
KPRPKEAFF(-.98)	F2:5933	9	67	67	9	373.555	3	21.73	-	1117.64	2.2	55 48 19 59 83 95 85 89 69	KPRPKEAFF(-.98)	HCD
QEPPKCPPKP(-.98)	F2:7351	10	67	67	10	560.305	2	25.48	-	1118.59	5.1	37 70 59 93 95 91 68 58 58 47	QEPPKCPPKP(-.98)	HCD
PQEPKCPKPP(-.98)	F2:7351	10	67	67	10	560.305	2	25.48	-	1118.59	5.1	22 37 58 77 94 92 75 83 70 65	PQEPKCPKPP(-.98)	HCD
KMNKPYCKK(-.98)	F2:13349	9	67	67	9	380.211	3	41.29	-	1137.62	-4.6	73 69 63 68 53 63 43 84 94	KMNKPYCKK(-.98)	HCD
DH(+15.99)KLNLR	F2:17549	7	67	67	7	456.251	2	52.49	-	910.499	-11.3	71 72 50 84 48 63 85	DH(+15.99)KLNLR	HCD
QFAGQLTQLQQ(-.98)	F1:1444	11	66	66	11	420.899	3	7.47	-	1259.66	10	75 85 67 42 54 52 33 56 78 90 96	QFAGQLTQLQQ(-.98)	HCD
KKM(+15.99)PAKK	F1:1547	7	66	66	7	423.768	2	7.59	-	845.516	7	99 94 73 31 21 77 72	KKM(+15.99)PAKK	HCD
VKCCSTVK	F1:2601	8	66	66	8	434.224	2	12.51	-	866.435	-1.9	66 56 49 60 74 79 80 70	VKCCSTVK	HCD
SKYVLF(-.98)	F1:3367	6	66	66	6	378.229	2	15.19	-	754.438	8.9	98 92 63 41 51 52	SKYVLF(-.98)	HCD
KFKGRLGH(+15.99)V(-.98)	F1:3895	9	66	66	9	352.889	3	16.69	-	1055.64	9.4	92 94 83 58 32 52 52 72 61	KFKGRLGH(+15.99)V(-.98)	HCD
KLM(+15.99)GKKPKN(-.98)	F1:4058	9	66	66	9	353.56	3	17.21	-	1057.64	14.6	89 94 91 84 82 49 20 43 47	KLM(+15.99)GKKPKN(-.98)	HCD
KLM(+15.99)GKKKPN(-.98)	F1:4058	9	66	66	9	353.56	3	17.21	-	1057.64	14.6	89 94 91 84 84 55 26 28 44	KLM(+15.99)GKKKPN(-.98)	HCD
SMH(+15.99)LLE(-.98)	F1:4373	6	66	66	6	372.687	2	18.18	-	743.364	-6.4	36 39 52 84 96 92	SMH(+15.99)LLE(-.98)	HCD
KFASHNRVT	F1:5303	9	66	66	9	353.861	3	20.48	-	1058.56	-0.7	71 52 38 40 75 76 67 91 90	KFASHNRVT	HCD
KFLKNKGLVPRE	F1:6562	12	66	66	12	476.967	3	23.89	-	1427.86	13.1	89 91 95 67 85 90 55 23 27 21 69 88	KFLKNKGLVPRE	HCD
KKGWGSKSRT	F1:6613	10	66	66	10	378.889	3	23.97	-	1133.63	13	99 98 82 91 68 30 21 39 55 77	KKGWGSKSRT	HCD
KNQEERWR	F1:8481	8	66	66	8	382.528	3	28.84	-	1144.57	-11.1	15 34 39 69 99 91 97 86	KNQEERWR	HCD
KNKLLCVLKLWAY	F1:8780	13	66	66	13	398.743	4	29.54	-	1590.93	6.1	79 53 52 42 91 64 53 44 39 87 96 89 81	KNKLLCVLKLWAY	HCD
FKPVGAEEFKFLGPW(-.98)	F1:9000	15	66	66	15	438.488	4	30.06	-	1749.92	-0.2	82 84 31 50 27 57 89 89 88 86 89 90 50 40 39	FKPVGAEEFKFLGPW(-.98)	HCD
H(+15.99)SEEERSEELK(-.98)	F1:9004	11	66	66	11	463.216	3	30.06	-	1386.64	-8.1	33 39 94 94 73 36 59 92 96 76 35	H(+15.99)SEEERSEELK(-.98)	HCD
SH(+15.99)EEWVSEELK(-.98)	F1:9004	11	66	66	11	463.216	3	30.06	-	1386.64	-11.1	46 51 94 95 47 22 60 92 96 78 47	SH(+15.99)EEWVSEELK(-.98)	HCD
QYVVKAP	F1:9226	7	66	66	7	402.739	2	30.57	-	803.454	11.7	55 75 69 79 82 55 50	QYVVKAP	HCD
EDDNLKSMPTDR	F1:9767	12	66	66	12	710.83	2	32.13	-	1419.63	11.2	70 55 81 73 96 92 78 31 24 36 88 71	EDDNLKSMPTDR	HCD
KVRTFLLTKD(-.98)	F1:10394	10	66	66	10	407.255	3	33.81	-	1218.74	-2.5	63 21 13 26 73 91 95 94 95 97	KVRTFLLTKD(-.98)	HCD
M(+15.99)THALPAARNLR	F1:10840	12	66	66	12	456.245	3	34.85	-	1365.73	-13.5	53 42 20 43 98 94 86 47 54 76 86 93	M(+15.99)THALPAARNLR	HCD
ETAEKMGQGAL	F1:10849	11	66	66	11	567.776	2	35.08	-	1133.54	-1.5	91 70 72 92 89 70 17 31 48 72 77	ETAEKMGQGAL	HCD
HDDGGKALGFVATR(-.98)	F1:10920	14	66	66	14	481.588	3	35.22	-	1441.74	-0.6	39 30 55 25 29 78 85 96 88 97 95 79 72 61	HDDGGKALGFVATR(-.98)	HCD
TDFGKGTLPSD	F1:11157	11	66	66	11	569.274	2	35.71	-	1136.53	-1	54 61 64 41 67 46 72 80 80 89 81	TDFGKGTLPSD	HCD
LAGGASGGAHGGGAN(-.98)	F1:11713	15	66	66	15	384.853	3	37.2	-	1151.54	-4.3	99 95 74 67 89 91 69 43 42 42 55 34 28 83 81	LAGGASGGAHGGGAN(-.98)	HCD
DANPLKGRKR	F1:11775	10	66	66	10	385.567	3	37.43	-	1153.67	10.2	95 96 90 79 64 41 52 43 50 52	DANPLKGRKR	HCD
KPMSGFGGFH	F1:12134	10	66	66	10	355.508	3	38.3	-	1063.49	10	76 66 50 70 52 64 44 65 91 82	KPMSGFGGFH	HCD
WNNH(+15.99)DCEP	F1:12623	8	66	66	8	515.689	2	39.57	-	1029.36	2.7	86 84 32 32 37 85 96 77	WNNH(+15.99)DCEP	HCD
LMPETTKPT	F1:12690	9	66	66	9	509.273	2	39.77	-	1016.52	9.2	59 54 80 97 83 35 36 73 79	LMPETTKPT	HCD
EGVPGNYPRLSY	F1:12747	12	66	66	12	676.334	2	39.91	-	1350.66	-2	77 37 58 84 85 86 91 51 29 49 78 69	EGVPGNYPRLSY	HCD
EGVPGNYPLRSY	F1:12747	12	66	66	12	676.334	2	39.91	-	1350.66	-2	79 39 60 85 86 87 92 50 44 28 77 69	EGVPGNYPLRSY	HCD
DDAEKKMGQLVYPR	F1:12984	14	66	66	14	550.615	3	40.43	-	1648.82	-1.1	54 54 72 69 77 82 11 5 46 96 96 96 93 79	DDAEKKMGQLVYPR	HCD
KMGQLLW(+15.99)VT	F1:13224	9	66	66	9	546.304	2	41.12	-	1090.58	8.6	81 42 25 77 91 62 49 88 87	KMGQLLW(+15.99)VT	HCD
KGGGVELMNSLKEKLSE	F1:13280	17	66	66	17	455.498	4	41.21	-	1817.96	4.3	69 34 23 5 11 81 83 82 88 81 95 89 92 56 67 84 91	KGGGVELMNSLKEKLSE	HCD
LAWNGQMM(+15.99)M(+15.99)T	F1:13974	10	66	66	10	607.749	2	42.98	-	1213.49	-7.8	94 94 95 86 33 51 42 53 56 61	LAWNGQMM(+15.99)M(+15.99)T	HCD
LAWNGQHDGSD(-.98)	F1:14015	11	66	66	11	400.176	3	43.01	-	1197.52	-8.6	97 98 96 87 85 52 35 37 61 49 38	LAWNGQHDGSD(-.98)	HCD
LAWNGQHDGSN	F1:14015	11	66	66	11	400.176	3	43.01	-	1197.52	-8.6	97 98 96 87 85 52 35 37 61 49 38	LAWNGQHDGSN	HCD
APAM(+15.99)ELDMLSY	F1:14670	11	66	66	11	628.787	2	44.65	-	1255.55	10.2	26 32 78 75 70 57 41 69 97 97 93	APAM(+15.99)ELDMLSY	HCD
MALFPK	F1:14702	6	66	66	6	353.699	2	44.71	-	705.388	-7.2	42 34 44 88 93 99	MALFPK	HCD
EGVVWCLLMMAP(-.98)	F1:15191	12	66	66	12	674.333	2	46.1	-	1346.65	-2.6	73 36 53 42 51 60 88 87 88 87 77 57	EGVVWCLLMMAP(-.98)	HCD
LLKVLGVLKL	F1:15323	10	66	66	10	365.937	3	46.51	-	1094.78	8.8	69 91 98 94 83 43 59 70 29 29	LLKVLGVLKL	HCD
DNAGSAAVGFNDFGPASRSH(+15.99)	F1:16813	20	66	66	20	996.955	2	50.15	-	1991.87	11.9	25 24 45 32 23 27 64 92 90 94 90 96 98 88 59 68 88 79 74 66	DNAGSAAVGFNDFGPASRSH(+15.99)	HCD
DYEPSH(+15.99)CSS	F1:17358	9	66	66	9	520.678	2	51.67	-	1039.36	-13.9	95 96 98 47 32 35 53 78 68	DYEPSH(+15.99)CSS	HCD
WPELANNPAHNPAP(-.98)	F1:18188	14	66	66	14	763.871	2	53.74	-	1525.74	-9.5	57 53 91 92 86 65 56 25 52 75 73 62 72 72	WPELANNPAHNPAP(-.98)	HCD
TMGYLPADYK	F1:18431	10	66	66	10	579.776	2	54.02	-	1157.54	-5	67 61 39 64 47 68 81 92 87 59	TMGYLPADYK	HCD
DYQDHLCE	F1:18451	8	66	66	8	511.699	2	54.37	-	1021.38	2.5	89 88 45 48 49 81 61 75	DYQDHLCE	HCD
MMDELDNVGFNDFGAPSGVSPG(-.98)	F1:19521	22	66	66	22	1128	2	56.98	-	2253.97	10.7	16 18 53 76 78 86 83 92 90 94 86 93 94 83 58 49 83 60 72 49 26 26	MMDELDNVGFNDFGAPSGVSPG(-.98)	HCD
EFMM(+15.99)CAVD	F1:20945	8	66	66	8	481.183	2	60.37	-	960.339	13.1	94 57 42 40 66 65 91 81	EFMM(+15.99)CAVD	HCD
EM(+15.99)MFCAVD	F1:20945	8	66	66	8	481.183	2	60.37	-	960.339	13.1	93 56 40 39 66 64 90 81	EM(+15.99)MFCAVD	HCD
EGPCYLDSFLTEHM(-.98)(+15.99)	F1:24767	14	66	66	14	828.863	2	69.7	-	1655.7	9.1	83 55 70 77 74 77 43 16 17 75 82 95 88 77	EGPCYLDSFLTEHM(-.98)(+15.99)	HCD
APKTKPT(-.98)	F1:5960	7	66	66	7	371.239	2	22.12	-	740.455	13.2	91 80 84 69 36 32 77	APKTKPT(-.98)	HCD
NPAPLGNGM(-.98)	F1:6041	9	66	66	9	435.215	2	22.33	-	868.423	-7.3	45 37 83 90 88 70 74 56 52	NPAPLGNGM(-.98)	HCD
YYEGKNKEKYRQKE	F1:6558	14	66	66	14	621.651	3	23.71	-	1861.93	0.1	40 41 72 52 94 89 85 91 72 65 31 28 77 88	YYEGKNKEKYRQKE	HCD
KNPPPEPVVP	F1:7108	10	66	66	10	358.533	3	25.16	-	1072.59	-13.5	95 79 42 40 58 63 28 83 95 85	KNPPPEPVVP	HCD
KNPPPPEVVP	F1:7108	10	66	66	10	358.533	3	25.16	-	1072.59	-13.5	95 78 41 38 57 27 63 82 96 88	KNPPPPEVVP	HCD
HLVYVQLMGF	F1:8725	10	66	66	10	402.887	3	29.34	-	1205.63	10.9	79 78 71 37 64 47 59 80 68 80	HLVYVQLMGF	HCD
NVFGKYFEMLH(-.98)	F1:9735	11	66	66	11	692.351	2	31.96	-	1382.68	5.5	47 75 87 41 61 88 98 81 40 53 63	NVFGKYFEMLH(-.98)	HCD
NVFGKYFEPFH(-.98)	F1:9735	11	66	66	11	692.351	2	31.96	-	1382.68	7.9	49 77 88 44 63 89 98 84 36 47 59	NVFGKYFEPFH(-.98)	HCD
EPGFGGLVMDLQ(-.98)	F1:10140	12	66	66	12	631.311	2	33.02	-	1260.62	-7.5	90 72 64 59 10 9 77 87 94 91 80 62	EPGFGGLVMDLQ(-.98)	HCD
KMAVVSVT	F1:12338	8	66	66	8	417.745	2	38.73	-	833.468	7.7	63 30 30 71 60 91 97 93	KMAVVSVT	HCD
MALCDDTP(-.98)	F3:6531	8	66	66	8	432.688	2	28.36	-	863.352	10.8	34 27 54 75 90 83 90 79	MALCDDTP(-.98)	HCD
VRRRNGHHNFVGCDRSF(-.98)	F3:7099	17	66	66	17	412.008	5	30.11	-	2055.02	-6.7	78 38 37 80 79 10 17 45 92 96 89 75 92 86 83 78 61	VRRRNGHHNFVGCDRSF(-.98)	HCD
SMRCEVPAALVVLQ(-.98)	F3:7250	14	66	66	14	505.616	3	30.66	-	1513.81	10.7	90 91 68 19 43 44 88 88 46 52 44 84 91 86	SMRCEVPAALVVLQ(-.98)	HCD
KPAEGDFLALCL	F3:7399	12	66	66	12	426.224	3	31.03	-	1275.65	-3	81 65 57 96 81 94 19 25 33 62 90 94	KPAEGDFLALCL	HCD
DTKHPAHPKT(-.98)	F3:7784	10	66	66	10	565.802	2	31.95	-	1129.6	-8.3	92 94 89 33 43 28 32 82 90 86	DTKHPAHPKT(-.98)	HCD
SLTVASH(+15.99)PM(+15.99)ANTKK(-.98)	F3:7904	14	66	66	14	505.944	3	32.4	-	1514.79	14.7	86 88 40 50 51 32 29 52 75 83 92 86 77 86	SLTVASH(+15.99)PM(+15.99)ANTKK(-.98)	HCD
ETGCHDMPDWDD(-.98)	F3:9594	12	66	66	12	473.832	3	36.98	-	1418.49	-8.3	27 12 19 49 82 85 86 80 94 92 95 81	ETGCHDMPDWDD(-.98)	HCD
KAW(+15.99)LH(+15.99)PPMK(-.98)	F3:9722	9	66	66	9	569.813	2	37.35	-	1137.61	-0.3	64 51 46 52 43 79 72 92 97	KAW(+15.99)LH(+15.99)PPMK(-.98)	HCD
QFSEMPGCLRM(+15.99)NKVW(+15.99)M(+15.99)Q(-.98)	F3:10641	17	66	66	17	533.74	4	39.85	-	2130.95	-7.4	69 93 77 93 90 56 41 31 38 12 18 91 91 78 76 81 88	QFSEMPGCLRM(+15.99)NKVW(+15.99)M(+15.99)Q(-.98)	HCD
YLKKLGDKDPKKKDD	F3:12495	15	66	66	15	448.505	4	44.7	-	1789.99	-2.1	10 34 17 90 96 67 85 81 65 41 59 97 88 91 76	YLKKLGDKDPKKKDD	HCD
KLYKLGDKDPKKKDD	F3:12495	15	66	66	15	448.505	4	44.7	-	1789.99	-2.1	29 20 17 87 96 67 85 81 64 40 59 97 88 91 76	KLYKLGDKDPKKKDD	HCD
ERLELMNSLKE	F3:14637	11	66	66	11	454.578	3	50.18	-	1360.7	7.6	81 13 23 77 87 96 85 33 62 86 90	ERLELMNSLKE	HCD
EQDRH(+15.99)SVYT	F3:15145	9	66	66	9	575.767	2	51.5	-	1149.51	12	83 61 69 29 38 52 82 95 87	EQDRH(+15.99)SVYT	HCD
EGADRH(+15.99)SVYT	F3:15145	10	66	66	10	575.767	2	51.5	-	1149.51	12	87 57 74 72 26 34 44 87 94 85	EGADRH(+15.99)SVYT	HCD
KGFGCMQNLKCGGMGVD(-.98)	F3:16083	17	66	66	17	872.402	2	53.96	-	1742.77	9.3	90 47 62 30 37 44 50 79 86 95 43 34 82 94 80 91 87	KGFGCMQNLKCGGMGVD(-.98)	HCD
ETLSAM(+15.99)PSVAN(-.98)	F3:16392	11	66	66	11	567.776	2	54.71	-	1133.54	-0.5	96 88 94 79 22 20 26 74 84 82 67	ETLSAM(+15.99)PSVAN(-.98)	HCD
DADMRTDSKD(-.98)	F3:16443	10	66	66	10	576.75	2	54.82	-	1151.49	-1.9	98 95 93 77 21 30 63 52 53 85	DADMRTDSKD(-.98)	HCD
WSLASYDNLKCSGDAAK	F3:17173	17	66	66	17	457.967	4	56.78	-	1827.85	-3.8	33 25 57 18 16 22 89 88 95 96 95 91 82 94 93 73 73	WSLASYDNLKCSGDAAK	HCD
HPGTH(+15.99)AEFGSETAEM(+15.99)PW(-.98)	F3:17485	17	66	66	17	957.898	2	57.57	-	1913.8	-10.3	57 44 28 17 18 55 97 93 79 86 87 80 79 91 75 72 81	HPGTH(+15.99)AEFGSETAEM(+15.99)PW(-.98)	HCD
GCEVRW(+15.99)QVESFGC	F3:18876	13	66	66	13	758.328	2	61.17	-	1514.63	8.4	25 50 91 71 58 53 50 36 88 95 99 75 79	GCEVRW(+15.99)QVESFGC	HCD
ERAAEELLGNLTH(-.98)	F3:18841	13	66	66	13	726.377	2	61.17	-	1450.75	-9.3	32 10 34 44 95 96 72 73 63 85 89 85 81	ERAAEELLGNLTH(-.98)	HCD
DDFGVLNW(+15.99)KRTHF(-.98)	F3:21289	13	66	66	13	825.418	2	67.57	-	1648.81	6.9	88 89 92 68 87 84 22 22 60 58 65 67 68	DDFGVLNW(+15.99)KRTHF(-.98)	HCD
KSVVSNSKLFP	F3:22542	11	66	66	11	603.357	2	70.79	-	1204.68	14.7	68 59 56 52 53 50 53 58 90 99 94	KSVVSNSKLFP	HCD
KVSVSNSKLFP	F3:22542	11	66	66	11	603.357	2	70.79	-	1204.68	14.7	67 55 53 51 52 52 55 60 91 99 95	KVSVSNSKLFP	HCD
RGGKELMKWTRKLSEAAGE	F3:22640	19	66	66	19	430.236	5	71.01	-	2146.13	4.5	14 11 45 78 92 89 95 72 31 17 12 91 92 81 94 96 89 73 89	RGGKELMKWTRKLSEAAGE	HCD
KGSRGWLLMDSGK(-.98)	F3:22613	13	66	66	13	717.387	2	71.01	-	1432.76	-1	78 58 58 42 42 78 96 29 25 91 93 87 91	KGSRGWLLMDSGK(-.98)	HCD
LLNLAKQH(+15.99)QRVLNLLF(-.98)	F3:23559	16	66	66	16	484.549	4	73.43	-	1934.16	4.4	91 91 94 94 91 71 32 15 14 26 64 67 58 78 82 93	LLNLAKQH(+15.99)QRVLNLLF(-.98)	HCD
DYCLCLCDS	F3:25521	9	66	66	9	517.684	2	78.33	-	1033.36	-2.4	83 86 86 92 55 31 25 78 66	DYCLCLCDS	HCD
EGLANDQQDMPAP(-.98)	F3:29771	13	66	66	13	692.807	2	89.45	-	1383.61	-7.6	90 69 93 96 58 38 32 33 35 54 84 96 89	EGLANDQQDMPAP(-.98)	HCD
EGLANDAANDMPAP(-.98)	F3:29771	14	66	66	14	692.807	2	89.45	-	1383.61	-7.6	89 67 92 96 62 59 36 32 37 45 49 83 96 89	EGLANDAANDMPAP(-.98)	HCD
EGLANDAGQMDPAP(-.98)	F3:29771	14	66	66	14	692.807	2	89.45	-	1383.61	-7.6	89 67 92 96 63 61 44 22 39 47 50 81 94 82	EGLANDAGQMDPAP(-.98)	HCD
SW(+15.99)QPPSGSLPPGCH(-.98)(+15.99)	F3:30056	14	66	66	14	740.84	2	90.38	-	1479.66	6.2	32 33 73 56 55 45 59 91 91 90 82 72 87 63	SW(+15.99)QPPSGSLPPGCH(-.98)(+15.99)	HCD
EGPELAGGASHSAAQAP(-.98)	F3:30970	17	66	66	17	774.863	2	92.59	-	1547.73	-13.5	82 50 57 91 93 99 85 73 85 78 83 34 34 31 32 70 47	EGPELAGGASHSAAQAP(-.98)	HCD
DYGAHDMLT	F3:31039	9	66	66	9	511.719	2	92.87	-	1021.42	5	92 85 14 25 29 80 85 95 92	DYGAHDMLT	HCD
DYAGHDMLT	F3:31039	9	66	66	9	511.719	2	92.87	-	1021.42	5	91 84 24 13 30 82 85 95 92	DYAGHDMLT	HCD
QQPDELHTMFNFH	F3:31269	13	66	66	13	822.371	2	93.5	-	1642.72	5.3	21 38 26 73 72 85 71 57 58 87 91 96 91	QQPDELHTMFNFH	HCD
HLCDELHDTESTFH	F3:31748	14	66	66	14	842.365	2	94.59	-	1682.7	9.7	43 20 15 57 96 72 79 87 85 97 47 49 84 96	HLCDELHDTESTFH	HCD
QCYMALPEM(+15.99)MMYT	F3:34165	13	66	66	13	814.311	2	101.08	-	1626.63	-11.8	24 23 24 73 98 99 87 97 92 86 56 57 48	QCYMALPEM(+15.99)MMYT	HCD
QYCMALPEM(+15.99)MMYT	F3:34165	13	66	66	13	814.311	2	101.08	-	1626.63	-11.8	24 23 24 73 98 99 87 97 92 86 56 57 48	QYCMALPEM(+15.99)MMYT	HCD
HGVQQLFVFLPF(-.98)	F3:36136	12	66	66	12	715.892	2	106.38	-	1429.79	-12.4	34 21 64 43 39 71 66 81 90 99 97 93	HGVQQLFVFLPF(-.98)	HCD
HGVKQLM(+15.99)VFLPF(-.98)	F3:36136	12	66	66	12	715.892	2	106.38	-	1429.79	-14.6	33 20 63 43 39 71 66 80 90 99 97 93	HGVKQLM(+15.99)VFLPF(-.98)	HCD
RSPAGSGCNVGFNDFGPASRGPS(-.98)	F3:36994	23	66	66	23	1118.5	2	108.61	-	2235.02	-12.8	37 46 13 18 30 74 23 42 81 89 78 88 92 96 98 95 96 96 92 93 41 36 71	RSPAGSGCNVGFNDFGPASRGPS(-.98)	HCD
TVENLDFWDVMTLLVDFEPG	F3:37350	20	66	66	20	780.72	3	109.61	-	2339.1	14.6	21 22 97 98 99 95 95 87 91 89 77 10 51 59 56 59 82 90 35 19	TVENLDFWDVMTLLVDFEPG	HCD
KHTACGFLFVNVFLPF(-.98)	F3:40719	16	66	66	16	919.992	2	118.66	-	1837.97	-0.3	57 56 66 71 64 48 46 93 90 75 41 69 57 75 76 73	KHTACGFLFVNVFLPF(-.98)	HCD
LLGTVNTQLHTVYVVH	F3:41378	16	66	66	16	897.5	2	120.35	-	1792.98	0.9	54 52 27 45 49 44 77 73 84 29 75 80 82 97 98 95	LLGTVNTQLHTVYVVH	HCD
H(+15.99)SNMDFWDVMKKEVFRK(-.98)	F3:41410	17	66	66	17	1106.55	2	120.49	-	2211.07	4.8	24 27 65 48 91 99 95 97 97 96 96 87 50 26 56 36 37	H(+15.99)SNMDFWDVMKKEVFRK(-.98)	HCD
H(+15.99)YKEEVGCGCH	F3:11210	11	66	66	11	639.26	2	41.28	-	1276.5	7.7	40 43 67 88 66 64 48 83 74 75 88	H(+15.99)YKEEVGCGCH	HCD
TGTKSPK(-.98)	F2:1941	7	66	66	7	359.216	2	9.41	-	716.418	-1.3	77 19 36 76 96 77 85	TGTKSPK(-.98)	HCD
KNAAPPLFGHA(-.98)	F2:7003	11	66	66	11	561.313	2	24.7	-	1120.61	-1.4	69 66 66 75 80 28 48 82 78 75 64	KNAAPPLFGHA(-.98)	HCD
KFEHKLWD(-.98)	F2:8840	8	66	66	8	367.869	3	29.31	-	1100.58	7.3	92 66 73 35 36 47 87 99	KFEHKLWD(-.98)	HCD
KFEKHLWD(-.98)	F2:8840	8	66	66	8	367.869	3	29.31	-	1100.58	7.3	91 65 72 36 35 48 88 98	KFEKHLWD(-.98)	HCD
KFEHLKWD(-.98)	F2:8840	8	66	66	8	367.869	3	29.31	-	1100.58	7.3	91 66 72 35 45 36 87 99	KFEHLKWD(-.98)	HCD
KFEKLHWD(-.98)	F2:8840	8	66	66	8	367.869	3	29.31	-	1100.58	7.3	91 64 72 35 45 36 88 98	KFEKLHWD(-.98)	HCD
MKLNHASLTS(-.98)	F2:9258	10	66	66	10	367.533	3	30.72	-	1099.58	-2.3	83 78 45 59 68 56 42 60 89 83	MKLNHASLTS(-.98)	HCD
WRCFWEW(+15.99)S	F2:11320	8	66	66	8	608.253	2	35.79	-	1214.5	-4.5	66 42 50 62 62 96 80 71	WRCFWEW(+15.99)S	HCD
YYHH(+15.99)AWWH	F2:11320	8	66	66	8	608.256	2	35.96	-	1214.5	-6	76 75 79 24 25 77 87 90	YYHH(+15.99)AWWH	HCD
YYHAH(+15.99)WWH	F2:11320	8	66	66	8	608.256	2	35.96	-	1214.5	-6	74 67 77 23 25 79 91 95	YYHAH(+15.99)WWH	HCD
HLGDPYTNASH	F2:11639	11	66	66	11	606.278	2	36.86	-	1210.54	3.6	74 74 42 76 41 72 81 52 69 73 77	HLGDPYTNASH	HCD
KPNSDLH(+15.99)AKVH(-.98)(+15.99)	F2:12265	11	66	66	11	426.228	3	38.45	-	1275.67	-4.4	57 35 11 40 85 96 87 85 92 75 66	KPNSDLH(+15.99)AKVH(-.98)(+15.99)	HCD
KPYSPF(-.98)	F2:12635	6	66	66	6	369.208	2	39.39	-	736.391	14.1	98 86 67 45 35 71	KPYSPF(-.98)	HCD
FRHHSY(-.98)	F2:12646	6	66	66	6	423.218	2	39.48	-	844.409	14	72 55 81 58 71 60	FRHHSY(-.98)	HCD
PSVTVSSQDVGH	F2:12865	12	66	66	12	606.796	2	39.75	-	1211.58	-1.1	28 45 75 70 44 73 50 50 91 94 90 91	PSVTVSSQDVGH	HCD
SPVTVSSQDVGH	F2:12865	12	66	66	12	606.796	2	39.75	-	1211.58	-1.1	37 34 75 70 44 73 50 50 91 94 90 91	SPVTVSSQDVGH	HCD
KPNAEKTASK	F2:12652	10	66	66	10	358.534	3	39.95	-	1072.59	-6.1	96 55 54 33 60 42 81 82 80 79	KPNAEKTASK	HCD
KSCHLVPP	F2:13514	8	66	66	8	440.737	2	41.61	-	879.464	-5.2	81 45 64 32 71 85 96 57	KSCHLVPP	HCD
KKVGLTLENKV	F2:14682	11	66	66	11	614.884	2	44.95	-	1227.76	-1.3	98 97 71 15 28 20 36 94 93 89 87	KKVGLTLENKV	HCD
KKVGLLTENKV	F2:14682	11	66	66	11	614.884	2	44.95	-	1227.76	-1.3	98 97 71 21 31 28 22 94 91 89 87	KKVGLLTENKV	HCD
KTLFHYLAP(-.98)	F2:15231	9	66	66	9	363.544	3	46.3	-	1087.62	-6.3	88 37 38 34 66 77 82 88 86	KTLFHYLAP(-.98)	HCD
KGGEEERWNRE	F2:15820	11	66	66	11	463.884	3	48.16	-	1388.64	-10.4	32 7 7 87 82 81 72 85 92 93 94	KGGEEERWNRE	HCD
NM(+15.99)VTTLA	F2:16140	7	66	66	7	383.197	2	48.57	-	764.374	7.4	43 41 40 74 79 94 95	NM(+15.99)VTTLA	HCD
HLVWSTEQM(+15.99)G	F2:16388	10	66	66	10	602.273	2	49.33	-	1202.54	-6.4	91 96 99 88 83 62 44 55 32 13	HLVWSTEQM(+15.99)G	HCD
ELYLLT	F2:16990	6	66	66	6	376.217	2	51.33	-	750.416	4.8	59 42 36 73 96 94	ELYLLT	HCD
KMHNYAH(-.98)(+15.99)	F2:17574	7	66	66	7	458.214	2	52.59	-	914.418	-6.2	68 63 58 46 66 87 77	KMHNYAH(-.98)(+15.99)	HCD
FEPEGNVFDPQL(-.98)	F2:18156	12	66	66	12	695.832	2	54.21	-	1389.66	-5	89 95 37 78 96 93 20 22 41 77 72 73	FEPEGNVFDPQL(-.98)	HCD
QPAW(+15.99)SDSTYT	F2:19314	10	66	66	10	586.247	2	57.22	-	1170.48	-2.4	40 42 22 23 64 96 94 96 97 90	QPAW(+15.99)SDSTYT	HCD
HYNEHLGFVKSL(-.98)	F2:19339	12	66	66	12	721.877	2	57.28	-	1441.75	-4.8	50 16 15 77 95 97 89 93 92 68 67 42	HYNEHLGFVKSL(-.98)	HCD
HETMRW(+15.99)LRFMCETE	F2:19947	14	66	66	14	942.925	2	58.97	-	1883.81	12.9	72 92 78 78 16 17 21 12 82 92 93 97 89 86	HETMRW(+15.99)LRFMCETE	HCD
RAQNDDSQEDLKERKL	F2:21717	16	66	66	16	487.001	4	63.78	-	1943.97	5.4	11 32 50 61 87 44 25 35 91 87 97 94 96 80 78 91	RAQNDDSQEDLKERKL	HCD
KRGKTFKLVAVFM(+15.99)LLWP(-.98)	F2:22255	17	66	66	17	683.751	3	65.06	-	2048.21	9.3	60 51 20 42 44 60 61 82 71 59 63 90 91 94 94 70 73	KRGKTFKLVAVFM(+15.99)LLWP(-.98)	HCD
KRGKTFKLVAVM(+15.99)FLLWP(-.98)	F2:22255	17	66	66	17	683.751	3	65.06	-	2048.21	9.3	60 51 20 42 44 59 61 82 71 59 63 90 91 94 94 70 73	KRGKTFKLVAVM(+15.99)FLLWP(-.98)	HCD
NSDKEAGFLKNT	F2:22399	12	66	66	12	662.326	2	65.13	-	1322.65	-7.3	42 64 42 85 99 96 23 41 93 79 69 65	NSDKEAGFLKNT	HCD
NSDKEAFGLKNT	F2:22399	12	66	66	12	662.326	2	65.13	-	1322.65	-7.3	41 64 42 85 99 95 41 23 93 79 68 64	NSDKEAFGLKNT	HCD
LLPETGSRK(-.98)	F2:23899	9	66	66	9	500.294	2	69.31	-	998.587	-13.3	89 93 92 98 83 48 28 34 36	LLPETGSRK(-.98)	HCD
ETGGEAGM(+15.99)LGVR(-.98)	F2:24303	12	66	66	12	596.29	2	70.35	-	1190.57	-4.9	78 28 8 9 55 86 78 94 98 86 89 84	ETGGEAGM(+15.99)LGVR(-.98)	HCD
NEAQAASRSNLNCL	F2:24845	14	66	66	14	745.853	2	71.73	-	1489.69	-1.9	47 82 62 66 72 54 20 14 55 92 96 91 96 90	NEAQAASRSNLNCL	HCD
LSFLVPG	F2:27771	7	66	66	7	366.723	2	79.39	-	731.422	13.9	58 55 88 96 82 44 42	LSFLVPG	HCD
VTADSFTDDLNKRGDMHSTPH(-.98)(+15.99)	F2:28963	21	66	66	21	590.531	4	82.43	-	2358.07	12.5	19 12 41 50 54 80 98 99 99 99 92 90 85 90 95 84 82 39 37 28 29	VTADSFTDDLNKRGDMHSTPH(-.98)(+15.99)	HCD
RYWQQQY	F2:32757	7	66	66	7	536.26	2	92.77	-	1070.49	11.3	58 70 36 36 81 91 91	RYWQQQY	HCD
WPEVW(+15.99)DECAAHSH(-.98)(+15.99)	F2:33684	13	66	66	13	799.32	2	95.33	-	1596.64	-10.3	62 59 93 58 48 49 59 35 66 85 79 81 90	WPEVW(+15.99)DECAAHSH(-.98)(+15.99)	HCD
EGPELANADCLCEM(+15.99)T(-.98)	F2:35703	15	66	66	15	805.834	2	100.63	-	1609.64	7.1	79 49 60 94 92 98 80 81 53 27 53 79 88 37 28	EGPELANADCLCEM(+15.99)T(-.98)	HCD
SPVDFSDYLPSAR	F2:36717	13	66	66	13	727.351	2	103.82	-	1452.69	-0.3	34 31 59 57 29 56 78 83 94 93 87 89 78	SPVDFSDYLPSAR	HCD
ECTDH(+15.99)M(+15.99)PN(-.98)	F2:37032	8	66	66	8	489.172	2	104.17	-	976.338	-8.8	89 46 39 39 46 85 96 94	ECTDH(+15.99)M(+15.99)PN(-.98)	HCD
DRLKPEGNPP(-.98)	F2:5187	10	66	66	10	374.545	3	19.67	-	1120.6	13.1	19 13 28 95 97 98 70 89 87 68	DRLKPEGNPP(-.98)	HCD
KSRVLEALR	F2:5671	9	66	66	9	357.888	3	21.03	-	1070.66	-12.4	76 67 13 25 92 92 84 87 65	KSRVLEALR	HCD
HCTCFNL	F2:10497	7	66	66	7	419.174	2	33.85	-	836.331	2.7	74 73 68 65 45 69 72	HCTCFNL	HCD
KKMPKCMLP(-.98)	F2:10595	9	66	66	9	358.873	3	34.11	-	1073.59	4.6	58 58 29 55 71 79 75 88 83	KKMPKCMLP(-.98)	HCD
M(+15.99)EPPQCQ(-.98)	F2:10766	7	66	66	7	424.18	2	34.55	-	846.336	10.6	24 53 44 91 76 84 97	M(+15.99)EPPQCQ(-.98)	HCD
KM(+15.99)LDQWATHAH(-.98)	F2:12486	11	66	66	11	676.836	2	39.04	-	1351.65	8.5	85 78 76 70 29 41 41 48 87 92 84	KM(+15.99)LDQWATHAH(-.98)	HCD
STH(+15.99)SLMECL	F2:24727	9	66	66	9	518.72	2	71.54	-	1035.44	-10.9	84 85 85 65 19 14 74 91 86	STH(+15.99)SLMECL	HCD
QTVNGFNDFGAPSWPL	F2:28834	16	66	66	16	875.422	2	82.4	-	1748.82	7.3	26 35 52 31 79 90 85 91 94 70 39 31 80 83 85 90	QTVNGFNDFGAPSWPL	HCD
DEDELVFVGFDDFGAPSGVSH(+15.99)	F2:34415	21	66	66	21	1128	2	97.23	-	2253.97	8.7	24 49 56 78 48 38 25 72 68 88 93 93 92 81 63 55 87 69 77 75 65	DEDELVFVGFDDFGAPSGVSH(+15.99)	HCD
RM(+15.99)PWPT(-.98)	F1:2277	6	65	65	6	401.706	2	11.27	-	801.396	3.2	41 50 35 86 92 87	RM(+15.99)PWPT(-.98)	HCD
NH(+15.99)CSDY	F1:3302	6	65	65	6	377.629	2	15.03	-	753.239	6	78 87 57 48 55 65	NH(+15.99)CSDY	HCD
KGW(+15.99)LGE	F1:4111	6	65	65	6	353.183	2	17.18	-	704.349	2.6	80 60 37 68 59 92	KGW(+15.99)LGE	HCD
EAYATKH(-.98)(+15.99)	F1:5996	7	65	65	7	417.708	2	22.42	-	833.403	-1.1	74 34 32 63 86 85 87	EAYATKH(-.98)(+15.99)	HCD
KTSWTST	F1:6384	7	65	65	7	405.697	2	23.34	-	809.392	-14.4	79 58 47 24 73 85 94	KTSWTST	HCD
KGMEKEKYKPMGK	F1:6628	13	65	65	13	389.211	4	24.06	-	1552.81	3.6	75 41 62 96 95 95 85 68 34 38 79 37 54	KGMEKEKYKPMGK	HCD
DYACWPP(-.98)	F1:7186	7	65	65	7	425.68	2	25.61	-	849.348	-1.8	76 37 37 35 81 94 95	DYACWPP(-.98)	HCD
TGLPDEGAKTN(-.98)	F1:7297	11	65	65	11	367.852	3	25.77	-	1100.55	-11.3	87 56 36 36 94 99 76 85 47 47 60	TGLPDEGAKTN(-.98)	HCD
WTPVSSKDVGH	F1:7405	11	65	65	11	606.795	2	26.14	-	1211.59	-14	51 24 18 64 86 63 62 81 91 88 91	WTPVSSKDVGH	HCD
KMNQDVACH(-.98)	F1:8898	9	65	65	9	522.745	2	29.74	-	1043.46	11.2	80 89 74 58 27 53 74 67 66	KMNQDVACH(-.98)	HCD
HLVKLDTHLK	F1:10822	10	65	65	10	401.911	3	30.09	-	1202.71	-1.4	66 77 58 18 24 72 79 84 92 89	HLVKLDTHLK	HCD
KFLGGSMLEH(+15.99)AR	F1:9620	12	65	65	12	681.362	2	31.92	-	1360.69	13.5	93 91 76 11 10 23 77 93 97 73 75 71	KFLGGSMLEH(+15.99)AR	HCD
HLVGVNVKNPK(-.98)	F1:10409	11	65	65	11	602.364	2	33.52	-	1202.72	-9.3	68 82 97 36 14 14 77 91 94 78 76	HLVGVNVKNPK(-.98)	HCD
KLVMVK	F1:10448	6	65	65	6	359.237	2	33.99	-	716.462	-2.2	76 70 24 45 81 96	KLVMVK	HCD
ETAEKMANGAL	F1:10849	11	65	65	11	567.776	2	35.08	-	1133.54	-1.5	91 71 73 93 89 68 26 27 45 67 75	ETAEKMANGAL	HCD
ETAEKMNAGAL	F1:10849	11	65	65	11	567.776	2	35.08	-	1133.54	-1.5	91 71 73 92 86 67 26 27 44 68 72	ETAEKMNAGAL	HCD
PPAMLAGKYAP(-.98)	F1:11648	11	65	65	11	557.802	2	37.2	-	1113.6	-9	46 26 64 68 85 65 44 64 76 88 93	PPAMLAGKYAP(-.98)	HCD
KPMSGFNFH	F1:12134	9	65	65	9	355.508	3	38.3	-	1063.49	10	77 67 51 70 40 48 53 95 90	KPMSGFNFH	HCD
SAYSDDVH(+15.99)AG(-.98)	F1:12228	10	65	65	10	518.719	2	38.54	-	1035.43	-1.6	67 58 23 25 88 91 76 88 80 63	SAYSDDVH(+15.99)AG(-.98)	HCD
LPGGKTEPDLGVAP(-.98)	F1:12473	14	65	65	14	450.586	3	39	-	1348.74	-0.3	78 44 19 40 47 49 94 67 67 90 69 84 86 79	LPGGKTEPDLGVAP(-.98)	HCD
WNNDH(+15.99)CEP	F1:12623	8	65	65	8	515.689	2	39.57	-	1029.36	2.7	86 84 30 31 33 85 96 76	WNNDH(+15.99)CEP	HCD
DADNPRDPH	F1:12686	9	65	65	9	518.72	2	39.6	-	1035.44	-11.1	82 85 83 38 28 35 81 83 78	DADNPRDPH	HCD
DADPNRDPH	F1:12686	9	65	65	9	518.72	2	39.6	-	1035.44	-11.1	82 84 82 31 37 34 80 83 77	DADPNRDPH	HCD
QYVWPK	F1:12834	6	65	65	6	410.726	2	40.18	-	819.428	11.7	41 41 36 84 97 96	QYVWPK	HCD
FQQVTLNPWEEAAVMGW(+15.99)	F1:12935	17	65	65	17	1011.48	2	40.35	-	2020.94	4.2	82 24 24 66 71 86 71 37 50 99 99 92 87 85 38 22 78	FQQVTLNPWEEAAVMGW(+15.99)	HCD
DDAEKKGMGALVYPR	F1:12984	15	65	65	15	550.615	3	40.43	-	1648.82	-1.1	55 56 75 72 78 87 24 24 13 31 93 97 97 95 81	DDAEKKGMGALVYPR	HCD
SYQPSQ(-.98)	F1:13070	6	65	65	6	354.67	2	40.63	-	707.324	3.2	77 75 38 63 78 64	SYQPSQ(-.98)	HCD
EEGTTLAQPEFET	F1:13195	13	65	65	13	726.325	2	41.09	-	1450.65	-8	85 86 44 62 86 87 20 18 26 88 76 96 76	EEGTTLAQPEFET	HCD
EEGTTLQAPEFET	F1:13195	13	65	65	13	726.325	2	41.09	-	1450.65	-8	86 87 45 63 85 86 16 16 26 89 77 96 76	EEGTTLQAPEFET	HCD
MGKQLLW(+15.99)VT	F1:13224	9	65	65	9	546.304	2	41.12	-	1090.58	8.6	40 45 61 76 89 58 45 86 85	MGKQLLW(+15.99)VT	HCD
LAWNGQDHGSD(-.98)	F1:14015	11	65	65	11	400.176	3	43.01	-	1197.52	-8.6	97 98 96 87 82 50 34 32 61 49 38	LAWNGQDHGSD(-.98)	HCD
LAWNGQHDGDS(-.98)	F1:14015	11	65	65	11	400.176	3	43.01	-	1197.52	-8.6	97 98 96 87 85 51 34 36 59 47 34	LAWNGQHDGDS(-.98)	HCD
LAWNGQDCNGH	F1:13973	11	65	65	11	405.502	3	43.06	-	1213.49	-8.3	98 98 99 93 81 63 46 37 45 26 34	LAWNGQDCNGH	HCD
WGGAWVDWTETRL	F1:14755	13	65	65	13	526.258	3	44.94	-	1575.75	3.1	52 26 21 28 32 77 97 91 91 96 78 73 84	WGGAWVDWTETRL	HCD
SLPTELMNSLKW(+15.99)LRW	F1:14740	15	65	65	15	473.258	4	45.02	-	1888.99	8.2	10 15 24 43 77 82 91 66 71 91 91 76 87 80 78	SLPTELMNSLKW(+15.99)LRW	HCD
EAH(+15.99)DELDKSGFGGFH	F1:17879	15	65	65	15	831.375	2	52.88	-	1660.71	13.7	81 51 53 71 92 81 94 93 76 44 75 34 32 63 46	EAH(+15.99)DELDKSGFGGFH	HCD
LFTQNLPMKNW(+15.99)DGLPRSL(-.98)	F1:18672	18	65	65	18	715.723	3	55.09	-	2144.12	12.4	93 90 98 85 89 95 60 64 89 88 40 22 12 88 51 24 32 52	LFTQNLPMKNW(+15.99)DGLPRSL(-.98)	HCD
EDVYLLFVTH(+15.99)GEPM(+15.99)V	F1:19725	15	65	65	15	890.927	2	57.58	-	1779.84	0.3	84 62 53 47 58 93 87 79 66 24 23 97 78 69 57	EDVYLLFVTH(+15.99)GEPM(+15.99)V	HCD
YVDELDNVGM(+15.99)NDFGPASGVLAG(-.98)	F1:19934	22	65	65	22	1128	2	58.13	-	2254.02	-14.4	27 28 55 79 79 93 95 95 75 85 83 91 95 85 54 61 83 60 63 29 19 15	YVDELDNVGM(+15.99)NDFGPASGVLAG(-.98)	HCD
DFVPSCVYLPSAR	F1:20534	13	65	65	13	727.352	2	59.43	-	1452.71	-11.5	39 49 82 80 65 16 16 65 94 91 87 88 78	DFVPSCVYLPSAR	HCD
EWAYLDSMYPVTP(-.98)	F1:20988	13	65	65	13	785.863	2	60.54	-	1569.72	-3.4	68 53 54 66 73 19 15 50 75 98 96 96 84	EWAYLDSMYPVTP(-.98)	HCD
EGDGM(+15.99)ETDWYTN(-.98)	F1:22903	12	65	65	12	716.77	2	65.1	-	1431.52	0.5	86 54 73 17 32 75 63 65 75 76 90 86	EGDGM(+15.99)ETDWYTN(-.98)	HCD
EGDTCETDWYTN(-.98)	F1:22903	12	65	65	12	716.77	2	65.1	-	1431.52	0.5	84 53 71 30 30 74 59 62 73 73 89 84	EGDTCETDWYTN(-.98)	HCD
DPDPDVPLFMTLPM(-.98)(+15.99)	F1:23072	14	65	65	14	801.892	2	65.68	-	1601.75	14.4	34 42 62 38 52 84 62 48 72 85 72 91 95 88	DPDPDVPLFMTLPM(-.98)(+15.99)	HCD
LVSLFTQNLGNNM(+15.99)LSLVLPR	F1:23590	20	65	65	20	749.073	3	66.85	-	2244.23	-14.9	40 39 96 98 97 95 88 79 90 9 28 31 51 57 45 73 41 95 87 72	LVSLFTQNLGNNM(+15.99)LSLVLPR	HCD
NSGRM(+15.99)CM(-.98)(+15.99)	F1:3012	7	65	65	7	415.165	2	14.01	-	828.304	14.8	72 40 25 87 69 72 92	NSGRM(+15.99)CM(-.98)(+15.99)	HCD
KEPQPAEQPP(-.98)	F1:3881	10	65	65	10	373.86	3	16.66	-	1118.57	-11.4	68 67 27 65 61 76 72 77 74 68	KEPQPAEQPP(-.98)	HCD
QNAGLLQ(-.98)	F1:4032	7	65	65	7	371.714	2	17.05	-	741.413	-0.7	46 47 44 38 93 98 95	QNAGLLQ(-.98)	HCD
APLRGKT(-.98)	F1:5960	7	65	65	7	371.239	2	22.12	-	740.466	-1.9	95 91 79 35 22 61 73	APLRGKT(-.98)	HCD
QPRH(+15.99)VW(+15.99)SH(+15.99)M(+15.99)T	F1:8089	10	65	65	10	671.801	2	27.7	-	1341.59	-1.2	41 60 63 75 30 26 79 91 94 91	QPRH(+15.99)VW(+15.99)SH(+15.99)M(+15.99)T	HCD
HMQTDPSGVCE	F1:8797	11	65	65	11	602.237	2	29.52	-	1202.47	-9	69 78 74 93 47 8 15 67 98 83 89	HMQTDPSGVCE	HCD
HMAGTDSPGVCE	F1:8797	12	65	65	12	602.237	2	29.52	-	1202.47	-8.8	66 57 15 9 92 74 45 66 90 98 83 89	HMAGTDSPGVCE	HCD
NVFGKYFEH(+15.99)RA	F1:9735	11	65	65	11	692.351	2	31.96	-	1382.67	10.8	43 73 86 38 57 88 99 96 72 37 38	NVFGKYFEH(+15.99)RA	HCD
PGEFNLVMDLQ(-.98)	F1:10140	11	65	65	11	631.311	2	33.02	-	1260.62	-7.5	11 8 70 48 82 88 87 91 92 81 63	PGEFNLVMDLQ(-.98)	HCD
ERTMNEFCTMEFSRLE(-.98)	F1:12915	16	65	65	16	1011.45	2	40.23	-	2020.88	3.7	70 14 42 57 58 82 87 89 53 58 99 85 73 33 57 86	ERTMNEFCTMEFSRLE(-.98)	HCD
WMEMDH(+15.99)RDYECDMEH(-.98)	F1:17404	15	65	65	15	1021.37	2	51.63	-	2040.72	5.1	52 27 52 52 58 48 17 92 90 97 93 88 79 84 51	WMEMDH(+15.99)RDYECDMEH(-.98)	HCD
KTKH(+15.99)W(+15.99)DKNNY	F3:4573	10	65	65	10	455.894	3	21.5	-	1364.65	8.6	95 79 42 40 46 47 63 76 82 86	KTKH(+15.99)W(+15.99)DKNNY	HCD
VRPSSHSGVKCV	F3:5653	12	65	65	12	419.222	3	25.45	-	1254.65	-5.5	93 72 34 63 71 59 76 40 72 65 62 78	VRPSSHSGVKCV	HCD
SMREW(+15.99)PALAVVLQ(-.98)	F3:7250	13	65	65	13	505.616	3	30.66	-	1513.81	13	90 92 75 56 32 85 85 31 19 36 77 91 86	SMREW(+15.99)PALAVVLQ(-.98)	HCD
KPAEGDLFALCL	F3:7399	12	65	65	12	426.224	3	31.03	-	1275.65	-3	81 64 56 96 82 94 26 17 31 56 90 94	KPAEGDLFALCL	HCD
KLRHTAY(-.98)	F3:7692	7	65	65	7	444.257	2	31.92	-	886.514	-14.9	58 49 75 79 64 67 66	KLRHTAY(-.98)	HCD
MNHW(+15.99)SH(+15.99)HGH(+15.99)H(-.98)	F3:8615	10	65	65	10	442.854	3	34.38	-	1325.52	12.6	64 71 40 61 32 35 87 83 93 89	MNHW(+15.99)SH(+15.99)HGH(+15.99)H(-.98)	HCD
FRLPVGKNKLEK	F3:8802	12	65	65	12	714.948	2	34.93	-	1427.86	14.6	94 79 82 30 34 40 57 21 61 99 99 94	FRLPVGKNKLEK	HCD
FRLVPGKKNLEK	F3:8802	12	65	65	12	714.948	2	34.93	-	1427.86	14.6	93 89 81 30 20 36 58 25 63 99 99 92	FRLVPGKKNLEK	HCD
KYRPHCETK(-.98)	F3:9696	9	65	65	9	580.804	2	37.38	-	1159.59	1.1	98 91 70 27 33 67 68 58 75	KYRPHCETK(-.98)	HCD
GTWQLAEEGLGVD(-.98)	F3:11976	13	65	65	13	458.558	3	43.32	-	1372.66	-8	4 10 28 92 95 85 76 78 54 93 72 88 75	GTWQLAEEGLGVD(-.98)	HCD
LVHLKDTHLK	F3:12734	10	65	65	10	401.911	3	45.31	-	1202.71	-1.5	18 16 39 91 67 79 77 89 94 88	LVHLKDTHLK	HCD
VLHLKDTHLK	F3:12734	10	65	65	10	401.911	3	45.31	-	1202.71	-1.5	9 17 40 93 68 79 77 89 94 88	VLHLKDTHLK	HCD
QM(+15.99)WNANEYW	F3:13555	9	65	65	9	629.253	2	47.37	-	1256.49	-1	46 50 85 74 23 50 90 87 82	QM(+15.99)WNANEYW	HCD
DM(+15.99)HW(+15.99)AWAQGVD(-.98)	F3:14007	11	65	65	11	673.78	2	48.6	-	1345.55	-4.1	60 57 55 16 18 87 90 83 73 88 89	DM(+15.99)HW(+15.99)AWAQGVD(-.98)	HCD
M(+15.99)DHSWWAQGVD(-.98)	F3:14007	11	65	65	11	673.78	2	48.6	-	1345.55	-4.1	18 22 52 58 59 86 88 83 73 88 89	M(+15.99)DHSWWAQGVD(-.98)	HCD
FDLKW(+15.99)AKW(+15.99)PT	F3:14454	10	65	65	10	441.899	3	49.6	-	1322.67	6.5	94 94 90 42 18 18 57 72 79 91	FDLKW(+15.99)AKW(+15.99)PT	HCD
KTLSRFKLLTKD(-.98)	F3:14444	12	65	65	12	724.951	2	49.67	-	1447.89	-0.7	77 69 21 14 11 55 67 88 98 98 98 95	KTLSRFKLLTKD(-.98)	HCD
KFHDLMRLTW(-.98)(+15.99)	F3:14649	10	65	65	10	681.363	2	50.14	-	1360.71	2.9	96 94 28 33 80 75 48 81 64 52	KFHDLMRLTW(-.98)(+15.99)	HCD
ELRELMNSLKE	F3:14637	11	65	65	11	454.578	3	50.18	-	1360.7	7.6	79 20 10 76 86 96 85 32 61 85 90	ELRELMNSLKE	HCD
ASAAEKYEAPP	F3:14923	11	65	65	11	567.284	2	50.93	-	1132.54	12.5	19 24 56 80 77 82 83 97 90 62 49	ASAAEKYEAPP	HCD
KGGFCMQNLKGCGMGVD(-.98)	F3:16083	17	65	65	17	872.402	2	53.96	-	1742.77	9.3	91 43 26 50 33 41 50 79 86 95 25 56 84 96 80 91 87	KGGFCMQNLKGCGMGVD(-.98)	HCD
HPCHAAEFGSETAEM(+15.99)PW(-.98)	F3:17485	17	65	65	17	957.898	2	57.57	-	1913.78	-1	46 34 10 10 14 73 96 93 80 86 87 80 79 91 75 72 81	HPCHAAEFGSETAEM(+15.99)PW(-.98)	HCD
VDLSGCKKNFDGCLKWAGV	F3:18384	19	65	65	19	510.751	4	59.85	-	2039	-10.4	89 94 95 91 18 31 77 86 67 48 46 11 34 86 94 81 78 36 75	VDLSGCKKNFDGCLKWAGV	HCD
VDLSCGKKNFDGCLKWAGV	F3:18384	19	65	65	19	510.751	4	59.85	-	2039	-10.4	89 94 95 91 33 17 78 86 67 48 46 11 34 85 94 81 78 35 75	VDLSCGKKNFDGCLKWAGV	HCD
CGEVRW(+15.99)QVESFGC	F3:18876	13	65	65	13	758.328	2	61.17	-	1514.63	8.4	44 32 91 69 56 51 48 34 87 94 99 74 78	CGEVRW(+15.99)QVESFGC	HCD
KDYPFEVYLT	F3:19980	10	65	65	10	637.812	2	64.16	-	1273.62	-11.2	73 69 18 12 43 83 80 93 98 90	KDYPFEVYLT	HCD
LAWNNAH(+15.99)DEE	F3:22674	10	65	65	10	607.75	2	71.04	-	1213.5	-12.6	92 93 95 89 69 56 26 31 56 45	LAWNNAH(+15.99)DEE	HCD
QGEQAADQSNLPHP(-.98)	F3:22839	14	65	65	14	745.854	2	71.54	-	1489.69	1.4	19 9 41 61 74 93 96 72 66 74 88 59 73 96	QGEQAADQSNLPHP(-.98)	HCD
LLNLAKQQEKVQALNLL(-.98)	F3:23574	17	65	65	17	645.73	3	73.43	-	1934.17	-0.1	93 96 98 96 94 80 36 26 44 13 42 61 68 73 65 82 37	LLNLAKQQEKVQALNLL(-.98)	HCD
LLNLAKQQTRVQALNLL(-.98)	F3:23574	17	65	65	17	645.73	3	73.43	-	1934.18	-5.9	93 96 98 96 94 79 35 29 23 34 47 62 67 72 64 82 35	LLNLAKQQTRVQALNLL(-.98)	HCD
AEVVELMNSLKEKLESA	F3:24674	17	65	65	17	630.675	3	76.28	-	1888.98	11.1	41 42 15 16 78 80 73 84 94 98 98 100 87 81 54 29 39	AEVVELMNSLKEKLESA	HCD
DYCLGMMDS	F3:25521	9	65	65	9	517.684	2	78.33	-	1033.36	-2.4	82 85 83 83 11 22 53 89 78	DYCLGMMDS	HCD
WEPVASAAPASKCPP(-.98)	F3:27262	15	65	65	15	755.37	2	83	-	1508.74	-12.7	54 41 28 61 60 47 46 42 63 88 95 92 90 89 93	WEPVASAAPASKCPP(-.98)	HCD
EGVAWNQGH(+15.99)CCAP(-.98)	F3:27677	13	65	65	13	693.782	2	83.97	-	1385.56	-8.2	91 70 98 96 88 70 23 12 36 60 71 78 54	EGVAWNQGH(+15.99)CCAP(-.98)	HCD
KHECFGTTNTNEQH	F3:27865	14	65	65	14	823.358	2	84.58	-	1644.7	3.5	57 42 67 58 70 90 70 68 72 47 55 89 51 75	KHECFGTTNTNEQH	HCD
W(+15.99)SQPPSGSLPPGCH(-.98)(+15.99)	F3:30056	14	65	65	14	740.84	2	90.38	-	1479.66	6.2	41 47 74 53 51 41 55 89 90 88 80 69 86 59	W(+15.99)SQPPSGSLPPGCH(-.98)(+15.99)	HCD
QPQDELDKSFGNFH	F3:30661	14	65	65	14	831.375	2	91.72	-	1660.75	-7.8	31 55 65 73 88 51 90 83 60 45 24 71 91 88	QPQDELDKSFGNFH	HCD
DLGDLASDYLRQPEVH	F3:31116	16	65	65	16	914.447	2	92.94	-	1826.88	-0.6	79 73 22 72 83 64 63 89 84 84 22 34 70 90 59 58	DLGDLASDYLRQPEVH	HCD
AGPQDELHTMFNFH	F3:31269	14	65	65	14	822.371	2	93.5	-	1642.72	5.3	19 11 46 65 74 67 84 69 54 70 86 90 96 90	AGPQDELHTMFNFH	HCD
EGAHGMWDM(+15.99)AVEYC(-.98)	F3:31827	14	65	65	14	807.303	2	95.06	-	1612.61	-12.4	83 52 81 68 52 70 65 49 28 75 93 91 66 42	EGAHGMWDM(+15.99)AVEYC(-.98)	HCD
CYQMALPEM(+15.99)MMYT	F3:34165	13	65	65	13	814.311	2	101.08	-	1626.63	-11.8	16 17 19 74 98 99 87 97 92 86 56 58 48	CYQMALPEM(+15.99)MMYT	HCD
EGEPHLCVLAH(+15.99)H(+15.99)TP(-.98)	F3:35847	14	65	65	14	785.864	2	105.62	-	1569.74	-14.7	81 49 87 77 68 73 12 12 65 70 74 84 95 72	EGEPHLCVLAH(+15.99)H(+15.99)TP(-.98)	HCD
HGVQKLM(+15.99)VFLPF(-.98)	F3:36136	12	65	65	12	715.892	2	106.38	-	1429.79	-14.6	32 20 63 42 38 70 65 80 90 99 96 93	HGVQKLM(+15.99)VFLPF(-.98)	HCD
HGVQKLFVM(+15.99)LPF(-.98)	F3:36136	12	65	65	12	715.892	2	106.38	-	1429.79	-14.6	32 19 63 41 37 69 64 80 90 99 96 93	HGVQKLFVM(+15.99)LPF(-.98)	HCD
RSAPGSGCNVGFNDFGPASRGPS(-.98)	F3:36994	23	65	65	23	1118.5	2	108.61	-	2235.02	-12.8	34 44 16 14 29 70 22 42 81 89 78 88 92 96 98 95 96 96 92 93 41 36 71	RSAPGSGCNVGFNDFGPASRGPS(-.98)	HCD
TVENLDFWDVMTLDLVFEPG	F3:37350	20	65	65	20	780.72	3	109.61	-	2339.1	14.6	18 20 97 97 99 95 94 86 90 87 76 20 70 55 63 30 73 86 31 16	TVENLDFWDVMTLDLVFEPG	HCD
H(+15.99)H(+15.99)HLDFWTLMQKNLFNVE(-.98)	F3:37415	18	65	65	18	1170.57	2	109.61	-	2339.13	1.1	30 33 64 82 98 99 86 90 88 83 84 85 27 39 56 62 40 41	H(+15.99)H(+15.99)HLDFWTLMQKNLFNVE(-.98)	HCD
H(+15.99)SNMDFWDVMKKVEFRK(-.98)	F3:41410	17	65	65	17	1106.55	2	120.49	-	2211.07	4.8	24 27 65 48 91 99 95 97 97 96 96 89 28 55 51 28 31	H(+15.99)SNMDFWDVMKKVEFRK(-.98)	HCD
AGLHMVM	F2:1937	7	65	65	7	379.693	2	9.41	-	757.361	12.5	51 59 53 43 77 87 89	AGLHMVM	HCD
KRLSW(+15.99)FH(+15.99)P(-.98)	F2:1965	8	65	65	8	551.3	2	9.43	-	1100.59	-1.8	74 24 39 56 63 80 91 98	KRLSW(+15.99)FH(+15.99)P(-.98)	HCD
KLVGSW(+15.99)FH(+15.99)P(-.98)	F2:1965	9	65	65	9	551.3	2	9.43	-	1100.58	8.4	76 76 48 30 51 52 74 87 98	KLVGSW(+15.99)FH(+15.99)P(-.98)	HCD
KLRSAMFH(+15.99)P(-.98)	F2:1965	9	65	65	9	551.3	2	9.43	-	1100.59	-4.9	80 82 56 53 24 28 77 90 98	KLRSAMFH(+15.99)P(-.98)	HCD
KCYFVV(-.98)	F2:5519	6	65	65	6	379.205	2	20.66	-	756.399	-5.8	62 62 52 77 71 72	KCYFVV(-.98)	HCD
KKFVDVAAAK(-.98)	F2:5662	10	65	65	10	359.229	3	21.24	-	1074.65	9.2	79 63 24 27 62 74 87 88 80 74	KKFVDVAAAK(-.98)	HCD
ERW(+15.99)EKTKN(-.98)	F2:8740	8	65	65	8	369.197	3	29.11	-	1104.57	2.5	92 56 36 95 87 43 59 57	ERW(+15.99)EKTKN(-.98)	HCD
FKMEVVTRLNTH	F2:9554	12	65	65	12	492.266	3	31.27	-	1473.78	0.9	97 86 61 51 26 72 61 26 60 82 86 79	FKMEVVTRLNTH	HCD
KVKMKTDAR	F2:9841	9	65	65	9	359.544	3	32.04	-	1075.62	-5.3	76 84 26 23 52 57 89 93 88	KVKMKTDAR	HCD
RHVACW(+15.99)HCGE	F2:10695	10	65	65	10	607.254	2	34.42	-	1212.49	1.9	77 64 76 60 74 72 73 44 28 86	RHVACW(+15.99)HCGE	HCD
KRFLTLH(+15.99)KLKE	F2:11162	11	65	65	11	357.977	4	35.76	-	1427.86	12.4	66 20 26 83 65 61 51 61 93 98 96	KRFLTLH(+15.99)KLKE	HCD
WRH(+15.99)TNGHH(+15.99)H(-.98)	F2:11581	9	65	65	9	606.778	2	36.67	-	1211.54	-2.3	85 77 67 24 24 49 94 83 83	WRH(+15.99)TNGHH(+15.99)H(-.98)	HCD
KPNEAKTASK	F2:12652	10	65	65	10	358.534	3	39.95	-	1072.59	-6.1	96 54 52 58 30 40 80 82 80 79	KPNEAKTASK	HCD
MAPNNTHCW	F2:13723	9	65	65	9	358.48	3	42.11	-	1072.42	-2.7	53 68 32 41 41 74 90 96 93	MAPNNTHCW	HCD
QNRAWVT	F2:13736	7	65	65	7	437.73	2	42.14	-	873.446	-0.2	33 37 57 50 88 96 98	QNRAWVT	HCD
HCKNAW(+15.99)FCW	F2:14678	9	65	65	9	605.747	2	44.83	-	1209.48	-4.4	55 31 30 65 66 73 87 92 93	HCKNAW(+15.99)FCW	HCD
KKVGKAKENKV	F2:14682	11	65	65	11	614.884	2	44.95	-	1227.77	-10.5	98 97 66 16 28 24 29 93 92 88 85	KKVGKAKENKV	HCD
ERLEPFNSLKE	F2:17309	11	65	65	11	454.578	3	51.82	-	1360.7	9.2	72 32 44 70 49 72 66 57 69 94 94	ERLEPFNSLKE	HCD
AGEVVLK	F2:18223	7	65	65	7	358.22	2	54.15	-	714.428	-1.8	55 52 64 31 72 90 94	AGEVVLK	HCD
QPQCHTNLM(+15.99)T	F2:18739	10	65	65	10	594.754	2	55.58	-	1187.51	-10.6	43 57 41 87 92 79 50 73 73 59	QPQCHTNLM(+15.99)T	HCD
KFELGASSPV	F2:18922	10	65	65	10	517.772	2	56.1	-	1033.54	-15.1	49 52 62 50 61 82 86 88 62 59	KFELGASSPV	HCD
KW(+15.99)MTLA	F2:18972	6	65	65	6	383.205	2	56.28	-	764.389	8.4	75 79 77 42 53 67	KW(+15.99)MTLA	HCD
QPSWSDSTYT	F2:19314	10	65	65	10	586.247	2	57.22	-	1170.48	-2.4	38 42 21 22 63 95 94 96 97 90	QPSWSDSTYT	HCD
HNEYHLGFVKSL(-.98)	F2:19339	12	65	65	12	721.877	2	57.28	-	1441.75	-4.8	60 39 30 14 91 97 89 93 92 68 66 41	HNEYHLGFVKSL(-.98)	HCD
HETMRLW(+15.99)RFMCETE	F2:19947	14	65	65	14	942.925	2	58.97	-	1883.81	12.9	70 91 76 77 16 24 14 11 76 92 93 97 88 85	HETMRLW(+15.99)RFMCETE	HCD
HHPAPTAH(+15.99)	F2:21369	8	65	65	8	442.21	2	62.64	-	882.41	-5.3	88 71 78 50 38 81 69 48	HHPAPTAH(+15.99)	HCD
LAKKKEPRTHVAAF	F2:22003	14	65	65	14	532.653	3	64.52	-	1594.93	4.6	97 97 99 88 45 57 22 25 62 48 48 67 85 76	LAKKKEPRTHVAAF	HCD
RVQETGGN(-.98)	F2:22924	8	65	65	8	430.218	2	67.04	-	858.431	-10.6	70 66 49 57 33 78 91 79	RVQETGGN(-.98)	HCD
EPGPETDGNLVYARP(-.98)	F2:23368	15	65	65	15	807.398	2	68.1	-	1612.78	-1.9	85 62 43 48 79 15 16 48 83 91 96 89 82 70 76	EPGPETDGNLVYARP(-.98)	HCD
EPGPEDTGNLVYARP(-.98)	F2:23368	15	65	65	15	807.398	2	68.1	-	1612.78	-1.9	85 62 42 48 79 16 15 48 82 91 96 89 82 70 75	EPGPEDTGNLVYARP(-.98)	HCD
EGGAQAADKSNLNCL	F2:24845	15	65	65	15	745.853	2	71.73	-	1489.68	5.6	76 24 22 55 64 68 68 37 39 58 92 96 91 96 90	EGGAQAADKSNLNCL	HCD
MFTCW(+15.99)W(+15.99)Y	F2:25541	7	65	65	7	534.706	2	73.74	-	1067.39	9	64 63 82 39 41 84 88	MFTCW(+15.99)W(+15.99)Y	HCD
KLLRSVETQLPE(-.98)	F2:25885	12	65	65	12	471.279	3	74.87	-	1410.82	-3.3	54 70 47 5 11 81 96 82 73 95 94 75	KLLRSVETQLPE(-.98)	HCD
GRGKELMNSLKEKNTW(-.98)	F2:26986	16	65	65	16	945.509	2	77.36	-	1888.99	4.4	9 14 44 69 90 72 66 64 79 92 96 99 65 60 63 61	GRGKELMNSLKEKNTW(-.98)	HCD
LSFLVGP	F2:27771	7	65	65	7	366.723	2	79.39	-	731.422	13.9	57 53 88 96 82 33 47	LSFLVGP	HCD
RGGSGSPSGFNDFGNCLGQH(-.98)	F2:30500	20	65	65	20	996.955	2	87.05	-	1991.87	14.9	24 33 43 71 43 62 48 72 90 93 85 92 98 92 53 53 74 50 60 78	RGGSGSPSGFNDFGNCLGQH(-.98)	HCD
RGGSGSPSGFNDFGNCLGAGH(-.98)	F2:30500	21	65	65	21	996.955	2	87.05	-	1991.87	14.9	22 31 41 69 40 59 46 69 89 93 84 91 95 90 51 50 75 62 76 60 72	RGGSGSPSGFNDFGNCLGAGH(-.98)	HCD
ANNLLAGGAEW(+15.99)CCAW(+15.99)	F2:35118	15	65	65	15	805.835	2	99.23	-	1609.67	-5.7	25 26 74 99 99 99 87 62 71 43 35 84 79 44 59	ANNLLAGGAEW(+15.99)CCAW(+15.99)	HCD
PSVMMSDYLPSAR	F2:36717	13	65	65	13	727.351	2	103.82	-	1452.67	9.6	31 43 62 32 31 51 70 85 95 94 89 90 80	PSVMMSDYLPSAR	HCD
ECDH(+15.99)TM(+15.99)PN(-.98)	F2:37032	8	65	65	8	489.172	2	104.17	-	976.338	-8.8	90 52 43 38 42 81 89 87	ECDH(+15.99)TM(+15.99)PN(-.98)	HCD
EGPCYLAMMYPVTP(-.98)	F2:37706	14	65	65	14	785.862	2	105.86	-	1569.7	4.7	85 57 68 78 75 59 17 28 33 67 79 95 97 85	EGPCYLAMMYPVTP(-.98)	HCD
ETDVLMLDLSMSLPT	F2:39347	15	65	65	15	832.911	2	110.41	-	1663.8	2	73 38 54 68 73 38 87 91 94 60 65 77 62 44 52	ETDVLMLDLSMSLPT	HCD
VLSLFTQNLREVDETDLPR	F2:42149	19	65	65	19	749.073	3	117.72	-	2244.17	10	45 61 88 96 93 90 91 90 90 22 40 17 25 58 34 43 95 91 82	VLSLFTQNLREVDETDLPR	HCD
VLSLM(+15.99)TKNLREVDETDLPR	F2:42149	19	65	65	19	749.073	3	117.72	-	2244.18	8.4	45 61 88 96 92 90 91 90 90 22 40 17 25 58 33 43 95 91 82	VLSLM(+15.99)TKNLREVDETDLPR	HCD
VLSLFTQNLREVDTEDLPR	F2:42149	19	65	65	19	749.073	3	117.72	-	2244.17	10	45 62 88 96 93 91 91 90 90 22 40 16 24 30 59 42 95 91 82	VLSLFTQNLREVDTEDLPR	HCD
KH(+15.99)VQPWNPP(-.98)	F2:5801	9	65	65	9	373.205	3	21.38	-	1116.58	10.5	66 22 23 92 80 75 68 81 81	KH(+15.99)VQPWNPP(-.98)	HCD
KPGFFWDLL(-.98)	F2:8986	9	65	65	9	561.314	2	29.82	-	1120.61	5.2	76 67 65 82 38 44 51 86 81	KPGFFWDLL(-.98)	HCD
QGEKGFNDFGPASWPL	F2:28834	16	65	65	16	875.422	2	82.4	-	1748.82	7.3	19 19 57 14 72 92 86 92 95 76 37 45 83 85 86 91	QGEKGFNDFGPASWPL	HCD
VWTKSSY(-.98)	F1:1379	7	64	64	7	435.227	2	7.22	-	868.444	-5.6	22 24 53 60 97 98 98	VWTKSSY(-.98)	HCD
WVTKSSY(-.98)	F1:1379	7	64	64	7	435.227	2	7.22	-	868.444	-5.6	21 23 51 62 97 98 98	WVTKSSY(-.98)	HCD
QFAGQLTLQQQ(-.98)	F1:1444	11	64	64	11	420.899	3	7.47	-	1259.66	10	74 84 66 41 53 53 30 61 66 89 96	QFAGQLTLQQQ(-.98)	HCD
KM(+15.99)AGQLTQLQQ(-.98)	F1:1444	11	64	64	11	420.899	3	7.47	-	1259.67	7.3	88 81 63 38 49 47 29 51 75 88 96	KM(+15.99)AGQLTQLQQ(-.98)	HCD
KCKLMV	F1:1476	6	64	64	6	361.208	2	7.49	-	720.403	-2.1	64 63 47 70 54 91	KCKLMV	HCD
TGLKKPGK	F1:1519	8	64	64	8	414.763	2	7.64	-	827.523	-13.7	66 59 69 77 58 46 61 79	TGLKKPGK	HCD
FKELQW(-.98)	F1:1547	6	64	64	6	425.237	2	7.64	-	848.455	5.5	25 24 80 82 78 98	FKELQW(-.98)	HCD
PECALPM(+15.99)RP	F1:2602	9	64	64	9	515.245	2	12.27	-	1028.48	-2.3	18 56 56 56 50 84 92 84 87	PECALPM(+15.99)RP	HCD
VSARCRH	F1:3245	7	64	64	7	414.714	2	14.93	-	827.418	-6.2	88 82 44 26 38 80 95	VSARCRH	HCD
KGFVHLVFL(-.98)	F1:3780	9	64	64	9	353.554	3	16.41	-	1057.64	-3.3	83 50 64 67 49 65 57 85 56	KGFVHLVFL(-.98)	HCD
KGHAHHPP(-.98)	F1:4048	8	64	64	8	440.245	2	17.21	-	878.462	14.5	93 42 34 32 46 76 97 98	KGHAHHPP(-.98)	HCD
KKPNPCQYK(-.98)	F1:4322	9	64	64	9	368.869	3	17.77	-	1103.59	-4.9	75 80 42 79 82 53 32 64 71	KKPNPCQYK(-.98)	HCD
AM(+15.99)H(+15.99)LLE(-.98)	F1:4373	6	64	64	6	372.687	2	18.18	-	743.364	-6.4	33 37 49 83 96 92	AM(+15.99)H(+15.99)LLE(-.98)	HCD
KKGKKGVSFACKAP(-.98)	F1:5112	14	64	64	14	362.721	4	19.76	-	1446.85	3.5	91 81 64 83 84 40 21 23 71 60 55 69 86 71	KKGKKGVSFACKAP(-.98)	HCD
TLLLYTS	F1:5673	7	64	64	7	405.73	2	21.32	-	809.453	-9.3	74 82 71 66 64 46 50	TLLLYTS	HCD
KGGVLSKELLKKE	F1:6573	13	64	64	13	357.977	4	23.89	-	1427.87	6.5	62 36 28 47 62 56 56 75 58 82 84 94 95	KGGVLSKELLKKE	HCD
KKW(+15.99)GTWP(-.98)	F1:7109	7	64	64	7	459.252	2	25.31	-	916.492	-2.4	49 63 59 65 59 60 96	KKW(+15.99)GTWP(-.98)	HCD
KKW(+15.99)GWTP(-.98)	F1:7109	7	64	64	7	459.252	2	25.31	-	916.492	-2.4	46 60 57 69 57 63 97	KKW(+15.99)GWTP(-.98)	HCD
GGNPYGVWQ(-.98)	F1:7154	9	64	64	9	488.739	2	25.41	-	975.456	7.3	20 30 77 85 92 75 80 67 56	GGNPYGVWQ(-.98)	HCD
DYCAWPP(-.98)	F1:7186	7	64	64	7	425.68	2	25.61	-	849.348	-1.8	76 37 37 34 81 94 95	DYCAWPP(-.98)	HCD
LFLPH(+15.99)LLET	F1:7836	9	64	64	9	366.877	3	27.04	-	1097.61	-3.5	89 77 45 27 32 47 75 97 92	LFLPH(+15.99)LLET	HCD
LVQGTGTEETNDHFLH	F1:8528	16	64	64	16	599.945	3	28.93	-	1796.83	-10.7	30 13 28 23 42 28 67 94 96 84 86 91 88 86 91 82	LVQGTGTEETNDHFLH	HCD
MH(+15.99)SKERWR	F1:8910	8	64	64	8	382.528	3	30.06	-	1144.56	4.5	50 16 14 53 99 94 98 90	MH(+15.99)SKERWR	HCD
H(+15.99)SEERESEELK(-.98)	F1:9004	11	64	64	11	463.216	3	30.06	-	1386.64	-8.1	32 38 94 94 34 68 56 91 95 75 34	H(+15.99)SEERESEELK(-.98)	HCD
FKPKVQEGFKFASFF	F1:8954	15	64	64	15	452.497	4	30.14	-	1805.95	5.2	85 79 22 27 62 62 84 46 88 85 77 62 44 49 87	FKPKVQEGFKFASFF	HCD
NEVPMHSHVP	F1:9106	10	64	64	10	382.855	3	30.4	-	1145.53	12.2	92 95 39 43 54 28 51 83 88 75	NEVPMHSHVP	HCD
QATVHTCSTY	F1:9153	10	64	64	10	555.746	2	30.46	-	1109.48	-2.9	35 41 81 81 30 30 59 96 99 97	QATVHTCSTY	HCD
KFLGSGMLEH(+15.99)AR	F1:9620	12	64	64	12	681.362	2	31.92	-	1360.69	13.5	92 90 72 9 19 9 75 93 97 73 74 71	KFLGSGMLEH(+15.99)AR	HCD
VPSRRNFFSSST	F1:9732	12	64	64	12	692.855	2	31.95	-	1383.69	4.1	30 28 69 31 31 89 75 67 83 93 93 82	VPSRRNFFSSST	HCD
QPGVYELTM(+15.99)PSGP(-.98)	F1:10228	13	64	64	13	695.832	2	33.27	-	1389.66	-8	40 66 58 70 30 58 83 54 54 67 94 83 78	QPGVYELTM(+15.99)PSGP(-.98)	HCD
HDDNKALGFVART(-.98)	F1:10920	13	64	64	13	481.588	3	35.22	-	1441.74	-0.6	36 29 58 57 69 73 95 86 93 93 66 35 43	HDDNKALGFVART(-.98)	HCD
ESFGKGLTPSD	F1:11157	11	64	64	11	569.274	2	35.71	-	1136.53	-1	86 69 68 43 59 38 58 51 73 85 82	ESFGKGLTPSD	HCD
PAPMLAGKYAP(-.98)	F1:11648	11	64	64	11	557.802	2	37.2	-	1113.6	-9	45 33 50 68 84 64 44 64 75 88 93	PAPMLAGKYAP(-.98)	HCD
NPPALQRGSGT	F1:11692	11	64	64	11	549.29	2	37.21	-	1096.56	2.3	39 61 62 73 86 50 49 45 91 83 75	NPPALQRGSGT	HCD
KRWREGNPP(-.98)	F1:11763	9	64	64	9	380.21	3	37.23	-	1137.62	-5.6	53 21 33 65 92 63 76 88 91	KRWREGNPP(-.98)	HCD
SYARKPVD	F1:11783	8	64	64	8	468.245	2	37.26	-	934.487	-13.5	85 72 29 21 34 82 97 95	SYARKPVD	HCD
APAEGNLLEEAAVPAAE	F1:11868	17	64	64	17	826.416	2	37.54	-	1650.81	4.2	18 26 69 66 8 17 30 35 84 85 75 96 99 95 96 97 96	APAEGNLLEEAAVPAAE	HCD
DAVAAEELLGNVGPP	F1:11859	15	64	64	15	726.376	2	37.58	-	1450.73	4.9	23 54 89 93 84 95 93 60 61 45 88 81 22 31 42	DAVAAEELLGNVGPP	HCD
LNQRLVDVSVYT	F1:12157	12	64	64	12	469.593	3	38.3	-	1405.76	-0.5	86 79 58 51 56 55 31 33 88 89 81 72	LNQRLVDVSVYT	HCD
PKMSW(+15.99)LADT	F1:12139	9	64	64	9	532.762	2	38.3	-	1063.5	8	17 27 36 85 70 84 89 94 84	PKMSW(+15.99)LADT	HCD
QNDLLRYGT	F1:12296	9	64	64	9	540.271	2	38.63	-	1078.54	-11.8	30 59 62 56 81 59 76 74 82	QNDLLRYGT	HCD
KMLPYPAFT	F1:12484	9	64	64	9	534.288	2	39.26	-	1066.55	8.6	86 80 86 90 90 44 21 34 45	KMLPYPAFT	HCD
WNDH(+15.99)NCEP	F1:12623	8	64	64	8	515.689	2	39.57	-	1029.36	2.7	86 84 33 29 31 83 96 74	WNDH(+15.99)NCEP	HCD
GGSDKEAGFLNKT	F1:12617	13	64	64	13	662.326	2	39.57	-	1322.65	-7.4	10 15 67 75 72 99 98 84 91 91 40 44 56	GGSDKEAGFLNKT	HCD
DVAPGNYPRLSY	F1:12747	12	64	64	12	676.334	2	39.91	-	1350.66	-2	28 27 61 89 90 89 93 55 32 53 81 73	DVAPGNYPRLSY	HCD
TEAEKQGMELVYPR	F1:13608	14	64	64	14	550.941	3	41.96	-	1649.81	-3.6	9 27 35 81 79 78 19 34 89 96 98 95 93 77	TEAEKQGMELVYPR	HCD
LAWNW(+15.99)M(+15.99)M(+15.99)NT	F1:13974	9	64	64	9	607.749	2	42.98	-	1213.49	-5.2	93 94 94 92 71 25 27 39 50	LAWNW(+15.99)M(+15.99)M(+15.99)NT	HCD
PAAM(+15.99)EEVMLSY	F1:14670	11	64	64	11	628.787	2	44.65	-	1255.55	10.2	22 40 77 73 67 56 23 67 97 97 92	PAAM(+15.99)EEVMLSY	HCD
KDGQEVDWPQAPAH(-.98)	F1:14779	14	64	64	14	788.882	2	44.91	-	1575.74	4.6	61 68 42 82 99 99 95 66 18 40 74 73 45 35	KDGQEVDWPQAPAH(-.98)	HCD
LSPTELMNSLKW(+15.99)LRW	F1:14740	15	64	64	15	473.258	4	45.02	-	1888.99	8.2	12 10 22 42 76 81 91 65 70 91 91 75 86 79 78	LSPTELMNSLKW(+15.99)LRW	HCD
CLLMGNFMPW	F1:15819	10	64	64	10	606.278	2	47.79	-	1210.53	6.9	49 74 60 77 53 32 34 90 93 83	CLLMGNFMPW	HCD
AEESGAEANNPETM(+15.99)W(+15.99)TAGH(-.98)	F1:16067	19	64	64	19	1016.91	2	48.27	-	2031.82	-5.2	17 40 58 34 9 86 98 95 90 85 83 98 95 87 47 48 64 43 51	AEESGAEANNPETM(+15.99)W(+15.99)TAGH(-.98)	HCD
MPTSGAEANNPETFCAEAGH(-.98)	F1:16067	20	64	64	20	1016.91	2	48.27	-	2031.84	-14.5	20 16 46 54 18 86 98 95 90 85 83 98 95 87 44 44 74 70 37 48	MPTSGAEANNPETFCAEAGH(-.98)	HCD
MPTSGAEANNPETM(+15.99)W(+15.99)TAGH(-.98)	F1:16067	19	64	64	19	1016.91	2	48.27	-	2031.84	-14.5	21 17 46 55 19 86 98 95 90 85 83 98 95 86 47 48 64 42 51	MPTSGAEANNPETM(+15.99)W(+15.99)TAGH(-.98)	HCD
NNTSGAEANNPETM(+15.99)W(+15.99)TAGH(-.98)	F1:16067	19	64	64	19	1016.91	2	48.27	-	2031.83	-10.8	17 19 43 56 19 86 98 95 90 85 83 98 95 87 47 48 64 43 51	NNTSGAEANNPETM(+15.99)W(+15.99)TAGH(-.98)	HCD
EGVAWNGGM(+15.99)PHCN(-.98)	F1:16671	13	64	64	13	462.856	3	49.83	-	1385.56	-9.7	89 64 96 95 87 83 55 30 38 47 26 40 84	EGVAWNGGM(+15.99)PHCN(-.98)	HCD
DNAGSAAVGFNDFGAPSRSH(+15.99)	F1:16813	20	64	64	20	996.955	2	50.15	-	1991.87	11.9	23 23 43 30 22 25 62 92 89 93 89 96 98 88 66 58 88 77 72 64	DNAGSAAVGFNDFGAPSRSH(+15.99)	HCD
NDAGSAAVGFNDFGAPSRSH(+15.99)	F1:16813	20	64	64	20	996.955	2	50.15	-	1991.87	11.9	20 23 42 30 22 25 62 92 89 93 89 96 98 88 65 58 88 77 72 64	NDAGSAAVGFNDFGAPSRSH(+15.99)	HCD
WLAWNGHGGGNCN(-.98)	F1:17739	13	64	64	13	462.202	3	52.64	-	1383.59	-3.5	95 96 98 90 86 67 35 14 52 50 57 54 46	WLAWNGHGGGNCN(-.98)	HCD
DFPM(+15.99)LDNVGFNDFGAPSGVSPG(-.98)	F1:19521	22	64	64	22	1128	2	56.98	-	2254	-4	23 21 28 44 73 85 83 93 90 94 86 93 94 83 59 49 83 60 72 49 26 26	DFPM(+15.99)LDNVGFNDFGAPSGVSPG(-.98)	HCD
MGLLLW(+15.99)EALT	F1:19951	10	64	64	10	581.809	2	58.16	-	1161.61	-6.6	54 66 85 60 32 37 74 78 86 76	MGLLLW(+15.99)EALT	HCD
EWAYLSDMYPVTP(-.98)	F1:20988	13	64	64	13	785.863	2	60.54	-	1569.72	-3.4	68 52 54 64 71 15 14 46 75 98 96 96 84	EWAYLSDMYPVTP(-.98)	HCD
EGDCTETDWYTN(-.98)	F1:22903	12	64	64	12	716.77	2	65.1	-	1431.52	0.5	84 52 70 27 27 72 60 62 72 73 88 84	EGDCTETDWYTN(-.98)	HCD
PDDDPVPLFMTLPM(-.98)(+15.99)	F1:23072	14	64	64	14	801.892	2	65.68	-	1601.75	14.4	16 26 64 68 50 86 58 43 68 82 68 89 94 86	PDDDPVPLFMTLPM(-.98)(+15.99)	HCD
PPVMPVFPF(-.98)	F1:23409	9	64	64	9	515.279	2	66.26	-	1028.55	-8.7	34 41 73 71 39 56 83 94 93	PPVMPVFPF(-.98)	HCD
LEH(+15.99)M(+15.99)SR(-.98)	F1:3543	6	64	64	6	402.199	2	15.76	-	802.375	8.6	96 98 44 38 39 74	LEH(+15.99)M(+15.99)SR(-.98)	HCD
PNAPLGNGM(-.98)	F1:6041	9	64	64	9	435.215	2	22.33	-	868.423	-7.3	38 46 78 75 88 70 74 57 52	PNAPLGNGM(-.98)	HCD
KSWKPHDNK(-.98)	F1:8204	9	64	64	9	380.211	3	28	-	1137.6	5.5	68 60 54 58 56 73 69 74 72	KSWKPHDNK(-.98)	HCD
AGYGVTAKERLLAYRVE	F1:8309	17	64	64	17	474.766	4	28.28	-	1895.03	4.7	11 6 61 72 87 94 94 90 94 69 73 45 63 36 50 68 85	AGYGVTAKERLLAYRVE	HCD
KNCAAPDSKEDLKERE(-.98)	F1:9376	16	64	64	16	611.304	3	31.03	-	1830.89	1	42 37 7 8 9 66 80 76 84 96 94 96 94 96 70 80	KNCAAPDSKEDLKERE(-.98)	HCD
KAMVVSVT	F1:12338	8	64	64	8	417.745	2	38.73	-	833.468	7.7	61 30 29 67 49 91 97 93	KAMVVSVT	HCD
EEKMNEFCTMEFSRLE(-.98)	F1:12915	16	64	64	16	1011.45	2	40.23	-	2020.87	9.3	72 46 45 54 52 79 84 86 49 53 98 82 69 29 52 83	EEKMNEFCTMEFSRLE(-.98)	HCD
EEKMNEFCTMEFSLRE(-.98)	F1:12915	16	64	64	16	1011.45	2	40.23	-	2020.87	9.3	73 47 47 55 53 80 85 87 50 54 98 83 69 40 27 80	EEKMNEFCTMEFSLRE(-.98)	HCD
WMEMDTAHDYECDMEH(-.98)	F1:17404	16	64	64	16	1021.37	2	51.63	-	2040.71	10.6	58 32 57 55 56 34 34 18 95 93 98 94 89 81 86 55	WMEMDTAHDYECDMEH(-.98)	HCD
TYW(+15.99)KEM(-.98)	F3:1219	6	64	64	6	436.708	2	7.62	-	871.39	12.6	54 64 54 47 91 75	TYW(+15.99)KEM(-.98)	HCD
HALVELGM(-.98)	F3:3413	8	64	64	8	434.745	2	16.09	-	867.464	14.3	31 37 45 35 96 96 91 83	HALVELGM(-.98)	HCD
LFKGPKKQL	F3:5090	9	64	64	9	529.838	2	23.91	-	1057.66	-3.3	93 93 87 29 21 27 45 94 92	LFKGPKKQL	HCD
VRSSPHSVGKCV	F3:5653	12	64	64	12	419.222	3	25.45	-	1254.65	-5.5	90 72 42 40 34 63 82 71 66 70 65 79	VRSSPHSVGKCV	HCD
EFPRKFE(-.98)	F3:5857	7	64	64	7	476.257	2	26.01	-	950.497	3	87 67 88 71 39 43 56	EFPRKFE(-.98)	HCD
EFPRKFQ	F3:5857	7	64	64	7	476.257	2	26.01	-	950.497	3	87 67 88 71 39 43 56	EFPRKFQ	HCD
HWDDQENTTS	F3:8479	10	64	64	10	616.738	2	34.07	-	1231.47	-9.6	85 86 58 41 43 57 30 78 89 79	HWDDQENTTS	HCD
HWDDQNETTS	F3:8479	10	64	64	10	616.738	2	34.07	-	1231.47	-9.6	85 87 58 41 43 31 60 77 86 74	HWDDQNETTS	HCD
FDPEPFKSH(+15.99)QPSPENL(-.98)	F3:10166	16	64	64	16	471.725	4	38.6	-	1882.88	-7.2	86 91 84 96 62 31 50 17 18 56 79 86 70 67 70 78	FDPEPFKSH(+15.99)QPSPENL(-.98)	HCD
FDPEPFKH(+15.99)SQPSPENL(-.98)	F3:10166	16	64	64	16	471.725	4	38.6	-	1882.88	-7.2	85 91 84 96 62 31 50 17 17 56 79 85 70 67 70 78	FDPEPFKH(+15.99)SQPSPENL(-.98)	HCD
FDPEPFKCHQPSPENL(-.98)	F3:10166	16	64	64	16	471.725	4	38.6	-	1882.87	2.2	86 91 84 96 62 31 47 15 16 53 79 86 70 67 70 78	FDPEPFKCHQPSPENL(-.98)	HCD
FDPEPFKHCQPSPENL(-.98)	F3:10166	16	64	64	16	471.725	4	38.6	-	1882.87	2.2	85 91 84 96 62 31 46 17 15 53 79 85 70 67 70 78	FDPEPFKHCQPSPENL(-.98)	HCD
CGTPDTNHMTD(-.98)	F3:11683	11	64	64	11	595.74	2	42.49	-	1189.45	13.9	37 24 78 97 83 29 31 65 84 93 82	CGTPDTNHMTD(-.98)	HCD
QNKLGHD(-.98)	F3:11664	7	64	64	7	405.712	2	42.56	-	809.414	-5.7	54 73 35 59 67 81 85	QNKLGHD(-.98)	HCD
QNKLGHN	F3:11664	7	64	64	7	405.712	2	42.56	-	809.414	-5.7	54 73 35 59 67 81 85	QNKLGHN	HCD
KKCELRPKVK	F3:11675	10	64	64	10	614.885	2	42.6	-	1227.75	4.9	86 86 86 48 29 46 22 51 98 97	KKCELRPKVK	HCD
KKCLERPKVK	F3:11675	10	64	64	10	614.885	2	42.6	-	1227.75	4.9	86 87 86 30 45 46 22 50 98 97	KKCLERPKVK	HCD
ASWQLAEEGLGVD(-.98)	F3:11976	13	64	64	13	458.558	3	43.32	-	1372.66	-8	8 8 26 92 94 83 74 76 52 93 70 86 73	ASWQLAEEGLGVD(-.98)	HCD
FVGDVRL(-.98)	F3:13181	7	64	64	7	402.739	2	46.49	-	803.465	-1.2	78 58 60 66 50 48 90	FVGDVRL(-.98)	HCD
EGARYSPMTGH(-.98)(+15.99)	F3:13754	11	64	64	11	610.772	2	47.8	-	1219.54	-9.4	92 66 41 22 32 36 67 81 95 90 91	EGARYSPMTGH(-.98)(+15.99)	HCD
KTLFLLTAKATKD(-.98)	F3:14417	13	64	64	13	483.636	3	49.67	-	1447.88	7.3	74 67 65 33 78 88 57 25 20 54 95 94 85	KTLFLLTAKATKD(-.98)	HCD
EPATEFLEVHVE	F3:14632	12	64	64	12	467.227	3	50.11	-	1398.67	-6.2	96 41 52 58 87 89 84 72 32 24 39 95	EPATEFLEVHVE	HCD
GTAAEKYEAPP	F3:14923	11	64	64	11	567.284	2	50.93	-	1132.54	12.5	9 24 55 80 77 82 83 97 90 61 49	GTAAEKYEAPP	HCD
HWCCAPDFQAW(+15.99)AEQW(-.98)	F3:16068	15	64	64	15	946.874	2	53.82	-	1891.76	-12.1	66 58 44 49 84 51 63 78 66 40 54 72 84 64 92	HWCCAPDFQAW(+15.99)AEQW(-.98)	HCD
GLGKRDPATADLNP(-.98)	F3:17548	14	64	64	14	475.253	3	57.71	-	1422.76	-14.3	21 52 71 71 41 69 89 79 52 68 88 74 67 68	GLGKRDPATADLNP(-.98)	HCD
VDLSCGKKNFDCGLKWAGV	F3:18384	19	64	64	19	510.751	4	59.85	-	2039	-10.4	89 94 95 91 33 17 78 86 67 46 43 20 18 85 94 81 78 35 74	VDLSCGKKNFDCGLKWAGV	HCD
QSWHTQLHD(-.98)	F3:18716	9	64	64	9	575.778	2	60.87	-	1149.53	8.3	33 63 63 53 27 73 91 90 85	QSWHTQLHD(-.98)	HCD
APAEKMEEKH(+15.99)LVPAAE	F3:19332	16	64	64	16	883.439	2	62.39	-	1764.87	-4.9	18 27 63 76 51 25 81 84 19 20 76 99 95 97 97 96	APAEKMEEKH(+15.99)LVPAAE	HCD
LFESFEMFPK	F3:19981	10	64	64	10	425.543	3	64.16	-	1273.61	2	70 63 76 23 38 65 32 89 95 90	LFESFEMFPK	HCD
EGGFAWNFNPSTT	F3:20116	13	64	64	13	714.31	2	64.57	-	1426.62	-7	86 52 19 36 75 70 66 61 83 78 63 81 74	EGGFAWNFNPSTT	HCD
VDLSW(+15.99)LTM(+15.99)ASAGCLKPGC	F3:20375	18	64	64	18	628.631	3	65.24	-	1882.86	4.8	90 90 98 93 66 44 38 66 49 74 78 49 40 74 87 68 25 32	VDLSW(+15.99)LTM(+15.99)ASAGCLKPGC	HCD
VDLSW(+15.99)LTM(+15.99)ASAGCLKPCG	F3:20375	18	64	64	18	628.631	3	65.24	-	1882.86	4.8	90 90 98 93 66 44 38 66 48 74 78 49 40 73 81 62 47 23	VDLSW(+15.99)LTM(+15.99)ASAGCLKPCG	HCD
EAWGSLLEEVEEYVNAAE	F3:21244	18	64	64	18	1019.46	2	67.36	-	2036.92	-4.8	81 48 64 10 19 61 75 92 81 31 92 99 78 68 30 50 92 97	EAWGSLLEEVEEYVNAAE	HCD
EAWSGLLEEVEEYVNAAE	F3:21244	18	64	64	18	1019.46	2	67.36	-	2036.92	-4.8	81 47 58 13 7 58 85 92 80 30 92 99 78 68 29 49 92 96	EAWSGLLEEVEEYVNAAE	HCD
EGPDNPEDST(-.98)	F3:22466	10	64	64	10	530.216	2	70.66	-	1058.42	1	92 68 66 46 57 71 75 62 63 46	EGPDNPEDST(-.98)	HCD
LAWNNATYCGC(-.98)	F3:22674	11	64	64	11	607.75	2	71.04	-	1213.5	-13.2	94 94 96 91 79 80 63 41 30 16 22	LAWNNATYCGC(-.98)	HCD
LAWNNADH(+15.99)EE	F3:22674	10	64	64	10	607.75	2	71.04	-	1213.5	-12.6	92 93 94 89 68 54 26 28 54 44	LAWNNADH(+15.99)EE	HCD
LLNLAKQH(+15.99)RRALNLLF(-.98)	F3:23559	16	64	64	16	484.549	4	73.43	-	1934.17	-1.4	91 91 94 94 91 71 33 14 9 11 58 65 58 78 82 94	LLNLAKQH(+15.99)RRALNLLF(-.98)	HCD
LLNLAQKH(+15.99)RRALNLLF(-.98)	F3:23559	16	64	64	16	484.549	4	73.43	-	1934.17	-1.4	91 91 94 94 91 72 33 14 9 11 58 65 58 78 82 93	LLNLAQKH(+15.99)RRALNLLF(-.98)	HCD
LLNLAKQRH(+15.99)RALNLLF(-.98)	F3:23559	16	64	64	16	484.549	4	73.43	-	1934.17	-1.4	91 91 94 94 91 70 31 11 13 10 60 65 58 78 82 94	LLNLAKQRH(+15.99)RALNLLF(-.98)	HCD
LLNLAQKQTRVQALNLL(-.98)	F3:23574	17	64	64	17	645.73	3	73.43	-	1934.18	-5.9	93 96 98 96 93 79 35 28 23 34 47 62 67 72 64 81 35	LLNLAQKQTRVQALNLL(-.98)	HCD
DYCLMGMDS	F3:25521	9	64	64	9	517.684	2	78.33	-	1033.36	-2.4	81 84 81 81 18 10 52 92 85	DYCLMGMDS	HCD
DYEW(+15.99)HME(-.98)	F3:28738	7	64	64	7	512.69	2	86.74	-	1023.38	-10.8	91 94 98 56 24 27 61	DYEW(+15.99)HME(-.98)	HCD
DYEAGHVCE	F3:30772	9	64	64	9	511.7	2	92.08	-	1021.38	3.8	96 96 97 30 13 28 66 73 83	DYEAGHVCE	HCD
DYEHGAVCE	F3:30772	9	64	64	9	511.7	2	92.08	-	1021.38	3.8	96 97 97 36 14 27 58 72 82	DYEHGAVCE	HCD
DYHAGDMLT	F3:31039	9	64	64	9	511.719	2	92.87	-	1021.42	5	91 85 25 23 12 71 83 95 92	DYHAGDMLT	HCD
LSH(+15.99)DELHTMFNFH	F3:31269	13	64	64	13	822.371	2	93.5	-	1642.72	5.3	20 16 42 73 69 83 68 53 54 85 90 95 90	LSH(+15.99)DELHTMFNFH	HCD
HM(+15.99)THTCHVMTW(+15.99)FH	F3:31682	13	64	64	13	850.348	2	94.58	-	1698.69	-1.7	82 77 35 36 71 37 35 71 48 78 78 95 97	HM(+15.99)THTCHVMTW(+15.99)FH	HCD
FDELDNVGFNDFGAPSGVSPG(-.98)	F3:31943	21	64	64	21	1070.49	2	95.24	-	2138.95	5.8	23 26 79 77 85 33 38 82 95 97 95 94 74 64 55 87 62 77 51 27 27	FDELDNVGFNDFGAPSGVSPG(-.98)	HCD
YCQMALPEM(+15.99)MMYT	F3:34165	13	64	64	13	814.311	2	101.08	-	1626.63	-11.8	15 16 17 72 98 99 87 97 92 86 56 57 48	YCQMALPEM(+15.99)MMYT	HCD
QCYMALPEM(+15.99)MYMT	F3:34165	13	64	64	13	814.311	2	101.08	-	1626.63	-11.8	24 23 24 73 98 99 87 97 91 82 45 47 42	QCYMALPEM(+15.99)MYMT	HCD
GEDEPSW(+15.99)YLRAAN(-.98)	F3:34132	13	64	64	13	761.845	2	101.19	-	1521.68	-6.2	6 38 67 94 81 84 71 86 90 75 45 48 53	GEDEPSW(+15.99)YLRAAN(-.98)	HCD
AGPQAHMDKSGFGGFH	F3:34273	16	64	64	16	822.37	2	101.47	-	1642.73	-3.3	12 7 17 44 66 61 66 91 90 87 73 83 70 78 95 86	AGPQAHMDKSGFGGFH	HCD
EGEPHLW(+15.99)LSHH(+15.99)TP(-.98)	F3:35847	13	64	64	13	785.864	2	105.62	-	1569.73	-12.5	81 48 87 76 67 77 20 61 25 42 78 96 79	EGEPHLW(+15.99)LSHH(+15.99)TP(-.98)	HCD
WDETLGDYLPWAGY	F3:35958	14	64	64	14	843.377	2	106.03	-	1684.74	-1.2	74 80 92 33 39 15 48 78 95 95 92 81 37 51	WDETLGDYLPWAGY	HCD
EGPCYLDW(+15.99)LPWAGY	F3:36502	14	64	64	14	843.376	2	107.43	-	1684.72	8.8	84 50 54 43 40 54 39 33 88 93 93 85 65 77	EGPCYLDW(+15.99)LPWAGY	HCD
EGSRYMDTH(+15.99)PSEAVN(-.98)	F3:36569	15	64	64	15	854.367	2	107.43	-	1706.73	-7.3	85 58 72 62 69 60 57 72 85 45 63 82 47 57 57	EGSRYMDTH(+15.99)PSEAVN(-.98)	HCD
H(+15.99)H(+15.99)HLDFWTLMQQVKFNVE(-.98)	F3:37415	18	64	64	18	1170.57	2	109.61	-	2339.13	1.1	27 29 60 79 98 99 84 89 86 80 80 87 32 33 70 60 36 37	H(+15.99)H(+15.99)HLDFWTLMQQVKFNVE(-.98)	HCD
KELLMTLVYVGFLEPL(-.98)	F3:50167	16	64	64	16	932.531	2	144.19	-	1863.06	-5.3	54 79 79 40 28 48 84 79 80 68 32 60 85 93 68 65	KELLMTLVYVGFLEPL(-.98)	HCD
KGGMPVDNPAH(-.98)	F3:5917	11	64	64	11	561.279	2	26.24	-	1120.54	-1.1	49 12 14 80 80 84 84 65 78 84 76	KGGMPVDNPAH(-.98)	HCD
TKKKVFLKYL	F3:6812	10	64	64	10	423.279	3	29.18	-	1266.81	7.9	15 18 37 85 92 65 73 94 87 83	TKKKVFLKYL	HCD
SFTHRG(-.98)	F2:1530	6	64	64	6	352.19	2	8.23	-	702.356	14.5	91 80 73 58 35 48	SFTHRG(-.98)	HCD
VMHTSKG(-.98)	F2:6586	7	64	64	7	379.7	2	23.52	-	757.39	-7.6	47 52 78 66 49 78 80	VMHTSKG(-.98)	HCD
DPQHGTYGSEAP(-.98)	F2:6696	12	64	64	12	419.849	3	23.92	-	1256.54	-13.4	91 88 71 35 15 26 49 53 92 91 75 88	DPQHGTYGSEAP(-.98)	HCD
DPQHTYGGSEAP(-.98)	F2:6696	12	64	64	12	419.849	3	23.92	-	1256.54	-13.4	90 86 70 35 53 30 17 52 90 90 73 87	DPQHTYGGSEAP(-.98)	HCD
FKMDLVTRLNTH	F2:9554	12	64	64	12	492.266	3	31.27	-	1473.78	0.9	97 85 61 26 34 72 59 27 61 83 86 80	FKMDLVTRLNTH	HCD
ETW(+15.99)YCPPMNL	F2:10743	10	64	64	10	423.846	3	34.22	-	1268.52	-2.9	73 52 16 17 77 88 85 80 77 75	ETW(+15.99)YCPPMNL	HCD
ETYW(+15.99)CPPMNL	F2:10743	10	64	64	10	423.846	3	34.22	-	1268.52	-2.9	76 52 32 16 74 82 84 78 75 73	ETYW(+15.99)CPPMNL	HCD
KKMTPVVQHRFS	F2:10814	12	64	64	12	365.209	4	34.88	-	1456.8	5.5	97 58 27 29 27 32 37 85 96 95 99 94	KKMTPVVQHRFS	HCD
KRFLLTH(+15.99)KLKE	F2:11162	11	64	64	11	357.977	4	35.76	-	1427.86	12.4	66 20 25 83 66 50 52 65 94 98 96	KRFLLTH(+15.99)KLKE	HCD
KNLKFKH(+15.99)KLKE	F2:11163	11	64	64	11	476.967	3	35.76	-	1427.86	12.6	71 52 58 25 31 67 48 66 96 98 99	KNLKFKH(+15.99)KLKE	HCD
WRH(+15.99)NTGHH(+15.99)H(-.98)	F2:11581	9	64	64	9	606.778	2	36.67	-	1211.54	-2.3	85 74 65 23 23 47 94 83 83	WRH(+15.99)NTGHH(+15.99)H(-.98)	HCD
AAVFNQK	F2:11961	7	64	64	7	389.212	2	37.3	-	776.418	-9.9	36 40 65 75 73 78 86	AAVFNQK	HCD
ETKNLKHKPLVK	F2:11948	12	64	64	12	359.477	4	37.82	-	1433.87	5.7	71 50 35 40 31 21 68 86 94 98 97 88	ETKNLKHKPLVK	HCD
KH(+15.99)CPTGPRPP(-.98)	F2:12579	10	64	64	10	368.86	3	39.45	-	1103.57	-8.2	80 32 31 82 83 33 71 67 78 84	KH(+15.99)CPTGPRPP(-.98)	HCD
KCH(+15.99)PTGPRPP(-.98)	F2:12579	10	64	64	10	368.86	3	39.45	-	1103.57	-8.2	80 32 31 81 82 33 71 67 78 84	KCH(+15.99)PTGPRPP(-.98)	HCD
KWTH(+15.99)VPP	F2:13514	7	64	64	7	440.737	2	41.61	-	879.46	-1.3	77 39 36 34 75 95 97	KWTH(+15.99)VPP	HCD
HLVLKDNHLK	F2:14240	10	64	64	10	406.243	3	43.59	-	1215.71	-1.5	66 74 70 78 77 56 40 55 68 66	HLVLKDNHLK	HCD
HLNFQANDDHLGFVAAW(-.98)	F2:16651	17	64	64	17	651.984	3	50.02	-	1952.93	0.3	49 41 39 17 15 18 77 91 95 94 96 92 94 85 78 82 42	HLNFQANDDHLGFVAAW(-.98)	HCD
KLSRFLLELT	F2:18514	10	64	64	10	407.255	3	55.34	-	1218.73	7.2	53 40 27 29 59 78 84 96 96 87	KLSRFLLELT	HCD
FKELGASSPV	F2:18922	10	64	64	10	517.772	2	56.1	-	1033.54	-15.1	60 66 64 46 55 77 82 85 56 53	FKELGASSPV	HCD
EPPH(+15.99)CHK(-.98)	F2:19209	7	64	64	7	431.708	2	57.02	-	861.391	10.7	95 59 15 21 83 91 86	EPPH(+15.99)CHK(-.98)	HCD
HDDNKALGFVATR(-.98)	F2:19280	13	64	64	13	481.587	3	57.31	-	1441.74	-2	39 31 58 55 66 71 95 85 93 95 76 46 34	HDDNKALGFVATR(-.98)	HCD
HW(+15.99)VPGNVMPQE(-.98)	F2:19620	11	64	64	11	654.813	2	58.08	-	1307.61	3.1	71 68 81 68 56 70 83 42 65 62 43	HW(+15.99)VPGNVMPQE(-.98)	HCD
HW(+15.99)VPGNVNNAGE(-.98)	F2:19620	12	64	64	12	654.813	2	58.08	-	1307.6	8.8	73 70 82 70 59 71 81 55 65 59 39 46	HW(+15.99)VPGNVNNAGE(-.98)	HCD
LAKQGLVERGPPLAF(-.98)	F2:19808	15	64	64	15	532.326	3	58.2	-	1593.94	13.5	96 97 97 79 21 38 27 48 20 34 59 62 93 96 98	LAKQGLVERGPPLAF(-.98)	HCD
LAKQGLEVRGPPLAF(-.98)	F2:19808	15	64	64	15	532.326	3	58.2	-	1593.94	13.5	96 96 97 79 19 38 54 23 20 34 59 61 93 96 98	LAKQGLEVRGPPLAF(-.98)	HCD
EPDVLNGLLEAEAVPAAE	F2:22083	18	64	64	18	918.956	2	64.45	-	1835.92	-9.8	78 49 50 51 58 54 36 64 59 65 10 42 71 98 94 96 96 95	EPDVLNGLLEAEAVPAAE	HCD
EPDVLGGGLLEEAAVPAAE	F2:22083	19	64	64	19	918.956	2	64.45	-	1835.92	-9.8	77 48 48 49 47 6 7 32 63 63 78 74 66 81 98 93 96 96 95	EPDVLGGGLLEEAAVPAAE	HCD
LAKKEKPRTHVAAF	F2:22003	14	64	64	14	532.653	3	64.52	-	1594.93	4.6	97 97 99 89 61 32 23 26 60 46 46 65 84 74	LAKKEKPRTHVAAF	HCD
KRGKTFKLVGLM(+15.99)FLLWP(-.98)	F2:22255	17	64	64	17	683.751	3	65.06	-	2048.21	9.3	61 52 21 43 45 60 61 81 66 31 66 89 91 94 94 70 73	KRGKTFKLVGLM(+15.99)FLLWP(-.98)	HCD
KRKGTFKLVAVM(+15.99)FLLWP(-.98)	F2:22255	17	64	64	17	683.751	3	65.06	-	2048.21	9.3	65 47 26 15 34 54 61 82 71 59 63 90 91 94 94 70 73	KRKGTFKLVAVM(+15.99)FLLWP(-.98)	HCD
SYLMLD(-.98)	F2:22428	6	64	64	6	370.681	2	65.75	-	739.357	-12.7	89 72 38 31 76 80	SYLMLD(-.98)	HCD
EPGPESEGNLVYARP(-.98)	F2:23368	15	64	64	15	807.398	2	68.1	-	1612.78	-1.9	84 61 41 46 75 11 30 42 80 91 96 88 81 69 75	EPGPESEGNLVYARP(-.98)	HCD
EGPEFDMHSH(-.98)(+15.99)	F2:23357	10	64	64	10	600.741	2	68.13	-	1199.47	1.1	89 59 63 89 18 18 35 91 95 91	EGPEFDMHSH(-.98)(+15.99)	HCD
KNEMLM(+15.99)VRLT	F2:24726	10	64	64	10	417.563	3	71.78	-	1249.65	11	59 53 73 28 34 42 77 89 98 87	KNEMLM(+15.99)VRLT	HCD
SLFLVGP	F2:27771	7	64	64	7	366.723	2	79.39	-	731.422	13.9	45 61 88 97 82 33 47	SLFLVGP	HCD
QTAGSAAVGFNDFGAPSMEH(-.98)	F2:30162	20	64	64	20	996.954	2	86.01	-	1991.88	6.8	15 17 39 19 14 15 45 83 81 94 87 93 97 87 69 61 89 87 96 94	QTAGSAAVGFNDFGAPSMEH(-.98)	HCD
NQQLHT	F2:30250	6	64	64	6	370.683	2	86.16	-	739.361	-12.1	84 69 34 43 72 82	NQQLHT	HCD
DYEM(+15.99)W(+15.99)CY(-.98)	F2:30777	7	64	64	7	520.677	2	87.55	-	1039.34	-1.8	94 94 96 31 31 50 56	DYEM(+15.99)W(+15.99)CY(-.98)	HCD
QPQDELDKSGFNFH	F2:33283	14	64	64	14	831.373	2	94.39	-	1660.75	-9.5	25 42 53 62 83 77 68 66 60 54 73 72 87 76	QPQDELDKSGFNFH	HCD
FDELDNVGFNDFGPASRSH(+15.99)	F2:33701	19	64	64	19	1070.49	2	95.54	-	2138.93	14.9	23 25 77 51 47 28 72 90 94 85 92 95 85 32 35 75 54 85 88	FDELDNVGFNDFGPASRSH(+15.99)	HCD
EAM(+15.99)TKNLRDLLMTDLPR	F2:34680	17	64	64	17	678.355	3	98.05	-	2032.04	-0.6	38 20 93 97 92 91 93 39 78 67 22 22 39 45 91 91 78	EAM(+15.99)TKNLRDLLMTDLPR	HCD
CPFTKNLRDLPFTDLPR	F2:34680	17	64	64	17	678.355	3	98.05	-	2032.06	-6.4	25 22 95 97 92 92 93 40 78 68 17 30 37 44 92 91 79	CPFTKNLRDLPFTDLPR	HCD
AEM(+15.99)TKNLRDLLMTDLPR	F2:34680	17	64	64	17	678.355	3	98.05	-	2032.04	-0.6	16 44 93 97 91 91 93 38 77 66 22 21 38 43 91 90 78	AEM(+15.99)TKNLRDLLMTDLPR	HCD
GQNLLAGGAEW(+15.99)CCAW(+15.99)	F2:35118	15	64	64	15	805.835	2	99.23	-	1609.67	-5.7	12 24 71 98 99 99 87 62 71 43 35 84 79 44 59	GQNLLAGGAEW(+15.99)CCAW(+15.99)	HCD
EGPCNNW(+15.99)YLYLAGY	F2:43943	14	64	64	14	839.852	2	122.74	-	1677.71	-14.5	88 64 73 59 49 22 20 48 66 83 92 85 77 85	EGPCNNW(+15.99)YLYLAGY	HCD
KPPATPWNPP(-.98)	F2:7711	10	64	64	10	368.541	3	26.43	-	1102.59	8.3	58 57 47 52 29 80 85 89 84 68	KPPATPWNPP(-.98)	HCD
KMNPKYCKK(-.98)	F2:13547	9	64	64	9	380.21	3	41.82	-	1137.62	-5	70 61 57 88 67 58 37 57 82	KMNPKYCKK(-.98)	HCD
KTKSRTV	F2:14572	7	64	64	7	410.258	2	44.58	-	818.497	5.6	64 68 85 55 44 53 83	KTKSRTV	HCD
CFGHLGM(+15.99)VQNS(-.98)	F2:17434	11	64	64	11	604.273	2	52.19	-	1206.53	2.9	38 45 34 91 93 64 73 71 66 54 81	CFGHLGM(+15.99)VQNS(-.98)	HCD
CFGHLGM(+15.99)VNQS(-.98)	F2:17434	11	64	64	11	604.273	2	52.19	-	1206.53	2.9	38 44 34 91 92 64 77 73 65 48 79	CFGHLGM(+15.99)VNQS(-.98)	HCD
QFAGAGLTQLQQ(-.98)	F1:1444	12	63	63	12	420.899	3	7.47	-	1259.66	10	74 84 71 44 49 28 49 32 70 78 90 96	QFAGAGLTQLQQ(-.98)	HCD
QFAGQLQTLQQ(-.98)	F1:1444	11	63	63	11	420.899	3	7.47	-	1259.66	10	75 85 68 42 53 45 23 47 74 88 96	QFAGQLQTLQQ(-.98)	HCD
EHAKDKKPA(-.98)	F1:1492	9	63	63	9	511.785	2	7.56	-	1021.57	-11.5	74 48 63 76 71 73 62 52 51	EHAKDKKPA(-.98)	HCD
KKKWQP(-.98)	F1:2026	6	63	63	6	407.258	2	9.86	-	812.502	-1.1	77 93 42 37 58 76	KKKWQP(-.98)	HCD
NFVKET	F1:5113	6	63	63	6	369.195	2	19.67	-	736.375	1.3	48 32 32 83 96 89	NFVKET	HCD
RHRVKW(+15.99)	F1:5921	6	63	63	6	449.268	2	22.19	-	896.509	14.3	36 63 51 85 71 75	RHRVKW(+15.99)	HCD
DTKAPAANDKT(-.98)	F1:5914	11	63	63	11	565.802	2	22.19	-	1129.57	14.8	87 91 94 90 74 20 20 21 52 73 73	DTKAPAANDKT(-.98)	HCD
EFSATKH(-.98)(+15.99)	F1:5996	7	63	63	7	417.708	2	22.42	-	833.403	-1.1	71 33 30 61 82 81 83	EFSATKH(-.98)(+15.99)	HCD
M(+15.99)M(+15.99)ESYW(+15.99)LGVW(-.98)	F1:6208	10	63	63	10	674.784	2	22.69	-	1347.56	-6.2	46 54 65 29 26 74 91 77 91 84	M(+15.99)M(+15.99)ESYW(+15.99)LGVW(-.98)	HCD
MVH(+15.99)CCEKH(+15.99)DD	F1:6350	10	63	63	10	624.72	2	23.31	-	1247.44	-9.2	79 91 92 79 21 46 25 82 64 54	MVH(+15.99)CCEKH(+15.99)DD	HCD
KGRLSKELKLKE	F1:6573	12	63	63	12	357.977	4	23.89	-	1427.88	-1.4	70 28 29 55 55 60 76 60 54 86 96 96	KGRLSKELKLKE	HCD
KMGEKEKYPKMGK	F1:6628	13	63	63	13	389.211	4	24.06	-	1552.81	3.6	63 23 23 93 94 95 83 75 24 74 84 42 51	KMGEKEKYPKMGK	HCD
DRMPPPADPNQ(-.98)	F1:7238	11	63	63	11	618.796	2	25.4	-	1235.57	5	84 72 85 89 69 15 22 43 66 83 65	DRMPPPADPNQ(-.98)	HCD
DACYWPP(-.98)	F1:7186	7	63	63	7	425.68	2	25.61	-	849.348	-1.8	63 36 36 34 83 96 95	DACYWPP(-.98)	HCD
KRM(+15.99)MNPPKR	F1:7628	9	63	63	9	391.887	3	26.58	-	1172.63	9.5	55 41 56 28 66 73 81 93 81	KRM(+15.99)MNPPKR	HCD
KACAPYVPY(-.98)	F1:8587	9	63	63	9	505.765	2	28.86	-	1009.51	9.5	66 28 29 35 79 82 80 84 85	KACAPYVPY(-.98)	HCD
FKPQVKEGFKFASFF	F1:8954	15	63	63	15	452.497	4	30.14	-	1805.95	5.2	85 79 22 27 62 62 83 46 88 85 77 61 44 49 87	FKPQVKEGFKFASFF	HCD
FQPKVKEGFKFASFF	F1:8954	15	63	63	15	452.497	4	30.14	-	1805.95	5.2	85 79 22 27 62 62 83 46 88 85 77 61 44 49 87	FQPKVKEGFKFASFF	HCD
QATVTHCSTY	F1:9153	10	63	63	10	555.746	2	30.46	-	1109.48	-2.9	38 44 82 78 24 24 55 96 99 98	QATVTHCSTY	HCD
HLM(+15.99)NAKNDDHLGFVAAW(-.98)	F1:9317	17	63	63	17	651.984	3	30.98	-	1952.93	-1.3	37 39 11 11 30 31 79 91 95 94 94 88 92 85 78 82 42	HLM(+15.99)NAKNDDHLGFVAAW(-.98)	HCD
NVDAEM(+15.99)YM(+15.99)SYM(-.98)	F1:9732	11	63	63	11	692.755	2	31.95	-	1383.51	-13.9	39 70 80 77 92 73 33 33 57 60 83	NVDAEM(+15.99)YM(+15.99)SYM(-.98)	HCD
EDDNLKSPTMDR	F1:9767	12	63	63	12	710.83	2	32.13	-	1419.63	11.2	68 52 80 72 95 91 78 13 32 34 89 53	EDDNLKSPTMDR	HCD
KATEFPVPTT	F1:10351	10	63	63	10	364.201	3	33.76	-	1089.57	9.9	43 16 16 66 88 86 89 80 86 64	KATEFPVPTT	HCD
KDSVFPVPTT	F1:10351	10	63	63	10	364.201	3	33.76	-	1089.57	9.9	44 48 18 19 86 88 91 83 88 68	KDSVFPVPTT	HCD
M(+15.99)TAHLPAARNLR	F1:10840	12	63	63	12	456.245	3	34.85	-	1365.73	-13.5	56 42 21 26 98 92 84 43 50 73 84 91	M(+15.99)TAHLPAARNLR	HCD
EATEKMGQGAL	F1:10849	11	63	63	11	567.776	2	35.08	-	1133.54	-1.5	88 65 64 93 89 67 15 28 45 69 75	EATEKMGQGAL	HCD
TLASPDDSKEDLKERNK(-.98)	F1:12071	17	63	63	17	487.001	4	38.1	-	1943.99	-8.1	12 18 30 38 76 79 77 89 92 95 85 96 95 90 28 34 42	TLASPDDSKEDLKERNK(-.98)	HCD
QVYWPK	F1:12834	6	63	63	6	410.726	2	40.18	-	819.428	11.7	38 37 33 82 96 96	QVYWPK	HCD
KFDWPK	F1:12834	6	63	63	6	410.726	2	40.18	-	819.428	11.7	61 33 28 66 95 95	KFDWPK	HCD
KGGRELMGGSLKEKLSE	F1:13280	17	63	63	17	455.498	4	41.21	-	1817.97	-1.9	70 37 32 48 88 84 65 9 8 68 94 87 91 57 68 84 92	KGGRELMGGSLKEKLSE	HCD
LSPTELMNSLKEKLSEAKE	F1:13500	19	63	63	19	537.542	4	41.84	-	2146.12	9.5	18 8 23 37 71 65 52 69 53 64 81 70 81 90 57 83 90 94 90	LSPTELMNSLKEKLSEAKE	HCD
LAWNW(+15.99)M(+15.99)NM(+15.99)T	F1:13974	9	63	63	9	607.749	2	42.98	-	1213.49	-5.2	93 94 94 91 55 23 26 44 50	LAWNW(+15.99)M(+15.99)NM(+15.99)T	HCD
APAM(+15.99)EEVMLSY	F1:14670	11	63	63	11	628.787	2	44.65	-	1255.55	10.2	22 28 75 72 67 55 23 67 96 97 92	APAM(+15.99)EEVMLSY	HCD
KDGQEVDWPQAPHA(-.98)	F1:14779	14	63	63	14	788.882	2	44.91	-	1575.74	4.6	60 67 41 81 99 99 94 66 18 39 72 71 43 34	KDGQEVDWPQAPHA(-.98)	HCD
TALASVLQLPK	F1:15037	11	63	63	11	380.904	3	45.81	-	1139.69	-2.1	65 59 32 21 18 56 89 77 98 95 87	TALASVLQLPK	HCD
CLLMGFNMPW	F1:15819	10	63	63	10	606.278	2	47.79	-	1210.53	6.9	48 72 58 76 50 29 30 89 94 91	CLLMGFNMPW	HCD
PMTSGAEANNPETM(+15.99)W(+15.99)TAGH(-.98)	F1:16067	19	63	63	19	1016.91	2	48.27	-	2031.84	-14.5	12 19 42 54 19 86 98 95 90 85 82 98 95 86 47 48 63 42 51	PMTSGAEANNPETM(+15.99)W(+15.99)TAGH(-.98)	HCD
EGVAWPW(+15.99)H(+15.99)CCAP(-.98)	F1:16659	12	63	63	12	693.781	2	49.81	-	1385.56	-12.4	90 65 93 77 49 19 25 52 69 81 83 54	EGVAWPW(+15.99)H(+15.99)CCAP(-.98)	HCD
ADVAWNGGM(+15.99)PCHN(-.98)	F1:16671	13	63	63	13	462.856	3	49.83	-	1385.56	-9.7	26 33 94 96 88 84 56 32 52 64 48 66 91	ADVAWNGGM(+15.99)PCHN(-.98)	HCD
DNAGASAVGFNDFGAPSRSH(+15.99)	F1:16813	20	63	63	20	996.955	2	50.15	-	1991.87	11.9	23 23 42 30 19 22 56 88 89 93 89 96 98 88 65 58 88 77 72 64	DNAGASAVGFNDFGAPSRSH(+15.99)	HCD
EGLAGENGMGW(+15.99)YT	F1:17731	13	63	63	13	467.528	3	52.64	-	1399.57	-5.7	88 64 99 97 31 74 65 57 57 26 37 57 67	EGLAGENGMGW(+15.99)YT	HCD
[truncated: 4,650 more rows]
